# Supplementary material for: Competition and interdependence define interactions of Nostoc sp. and Agrobacterium sp. under inorganic carbon limitation
Source: NPJ Biofilms Microbiomes. 2025 Mar 8;11:42. doi: 10.1038/s41522-025-00675-0 (PMC11890772; doi:10.1038/s41522-025-00675-0)
Supplement: Supplementary file 2 — Dataset S1 [file 41522_2025_675_MOESM2_ESM.xlsx]

## Sheet: Sheet1
Column title	Description
uniprot_id	UniProt identifier
gene_name	Gene name
locus_tag	Locus tag
nost_1	Nostoc replicate 1
nost_2	Nostoc replicate 2
nost_3	Nostoc replicate 3
nost_het_1	Nostoc + Het4 replicate 1
nost_het_2	Nostoc + Het4 replicate 2
nost_het_3	Nostoc + Het4 replicate 3
log_p	–log10 (p-value)
q_val	q-value
log2_fc	log2 fold change
ttest_stat	t-statistic
protein_name	UniProt protein name
desc_eggnog	EggNOG protein description
cog	EggNOG COG category

## Sheet: nost_het_endo
uniprot_id	gene_name	locus_tag	nost_1	nost_2	nost_3	nost_het_1	nost_het_2	nost_het_3	log_p	q_val	log2_fc	ttest_stat	protein_name	desc_eggnog	cog
B2JAH0	Npun_AR038	Npun_AR038	NA	NA	NA	4.71095	4.73368	4.07531			NA		Chromosome segregation ATPase-like protein	#N/A	#N/A
B2IX77	Npun_F6340	Npun_F6340	NA	NA	NA	5.54064	5.52994	5.15882			NA		Thioester reductase domain protein (EC 6.2.1.26)	Male sterility protein	Q
B2J3U8	Npun_R1916	Npun_R1916	NA	NA	NA	5.80792	6.71332	5.66467			NA		Uncharacterized protein	-	-
B2JC17	Npun_EF003	Npun_EF003	NA	NA	NA	6.05571	6.2688	5.80434			NA		Response regulator receiver protein	Response regulator, receiver	T
B2J300	Npun_F3677	Npun_F3677	NA	NA	NA	6.20935	6.2868	6.12382			NA		Response regulator receiver sensor signal transduction histidine kinase	Histidine kinase-, DNA gyrase B-, and HSP90-like ATPase	T
B2ITD3	Npun_R2610	Npun_R2610	NA	NA	NA	6.42506	6.5986	6.27783			NA		Phage putative head morphogenesis protein, SPP1 gp7 family	cell adhesion	K
B2J9A7	Npun_R0652	Npun_R0652	NA	NA	NA	6.48007	6.89717	6.87128			NA		Acetyltransferase	-	-
B2JBP8	Npun_CR008	Npun_CR008	NA	NA	NA	6.77412	7.13993	7.09504			NA		Uncharacterized protein	#N/A	#N/A
B2J3U0	Npun_F1908	Npun_F1908	NA	NA	NA	6.82248	6.54148	6.51758			NA		Uncharacterized protein	-	-
B2IXN1	Npun_R3068	Npun_R3068	NA	NA	NA	6.83138	6.6376	6.53814			NA		PRC-barrel domain protein	PRC-barrel domain	S
B2IWY9	Npun_R6240	Npun_R6240	NA	NA	NA	6.85964	6.10186	6.81635			NA		DUF2267 domain-containing protein	Uncharacterized conserved protein (DUF2267)	S
B2IYA8	Npun_R6438	Npun_R6438	NA	NA	NA	6.99979	6.17032	6.29539			NA		Type II secretion system protein GspC N-terminal domain-containing protein	domain, Protein	S
B2J8E5	Npun_R2354	Npun_R2354	NA	NA	NA	7.13665	7.3654	7.2264			NA		Nitrate ABC transporter, ATPase subunits C and D	TIGRFAM nitrate transport ATP-binding subunits C and D	P
B2J7S2	Npun_F4139	Npun_F4139	NA	NA	NA	7.19567	7.10792	6.82072			NA		Ferric reductase domain protein transmembrane component, N-terminal domain protein	PFAM Ferric reductase like transmembrane component	S
B2J9Q2	adk	Npun_R2522	NA	NA	NA	7.23683	6.61691	7.26426			NA		Adenylate kinase (AK) (EC 2.7.4.3) (ATP-AMP transphosphorylase) (ATP:AMP phosphotransferase) (Adenylate monophosphate kinase)	Catalyzes the reversible transfer of the terminal phosphate group between ATP and AMP. Plays an important role in cellular energy homeostasis and in adenine nucleotide metabolism	F
B2J0Y0	Npun_R3420	Npun_R3420	NA	NA	NA	7.27165	6.70339	7.45076			NA		MbtH domain protein	MbtH-like protein	S
B2IYP5	Npun_F3170	Npun_F3170	NA	NA	NA	7.53657	7.24745	7.26321			NA		Beta-ketoacyl synthase (EC 2.3.1.94)	acyl transferase domain	Q
B2IWZ1	Npun_F6242	Npun_F6242	NA	NA	NA	7.65257	7.32277	7.50366			NA		OCP N-terminal domain-containing protein	Belongs to the orange carotenoid-binding protein family	S
B2J248	Npun_F5100	Npun_F5100	NA	NA	NA	8.00645	7.32021	7.92666			NA		Uncharacterized protein	-	-
B2J4K7	Npun_F5384	Npun_F5384	NA	NA	NA	8.02316	8.0895	7.84621			NA		Glucose-inhibited division protein A	FAD dependent oxidoreductase	P
B2IWZ2	Npun_F6243	Npun_F6243	NA	NA	NA	8.19181	7.30369	8.0378			NA		OCP N-terminal domain-containing protein	Orange carotenoid protein, N-terminal	S
B2J7X5	Npun_F5637	Npun_F5637	NA	NA	NA	8.44229	8.12289	8.50773			NA		Response regulator receiver, CheY	PFAM response regulator receiver	KT
B2IVX8	Npun_R6153	Npun_R6153	NA	NA	NA	8.9166	8.58459	8.50975			NA		AB hydrolase-1 domain-containing protein	Thioesterase involved in non-ribosomal peptide biosynthesis	Q
B2J279	Npun_F5133	Npun_F5133	NA	NA	NA	8.94909	8.82421	8.48922			NA		Nuclear transport factor 2	nuclear transport factor 2	S
B2J989	Npun_R5807	Npun_R5807	NA	NA	NA	9.29431	9.46581	9.08671			NA		Phosphonate ABC transporter, inner membrane subunit	phosphonate ABC transporter, permease protein PhnE	P
B2J113	Npun_F3455	Npun_F3455	NA	NA	NA	9.392	9.12578	9.06939			NA		Major facilitator superfamily MFS_1	PFAM Major Facilitator Superfamily	EGP
B2J2M3	Npun_F1792	Npun_F1792	NA	NA	NA	9.65698	9.4128	8.91654			NA		Short-chain dehydrogenase/reductase SDR (EC 1.1.1.100)	Enoyl-(Acyl carrier protein) reductase	IQ
B2J115	Npun_F3457	Npun_F3457	NA	NA	NA	10.0033	9.88817	9.9296			NA		Uncharacterized protein	Methyltransferase domain	S
B2J0Y3	Npun_R3423	Npun_R3423	NA	NA	NA	10.0452	9.88098	9.80171			NA		Methyltransferase type 12	Methyltransferase domain	Q
B2J0Y8	Npun_R3428	Npun_R3428	NA	NA	NA	10.4492	10.25	10.4179			NA		Taurine catabolism dioxygenase TauD/TfdA	PFAM Taurine catabolism dioxygenase TauD TfdA	Q
B2J110	Npun_R3452	Npun_R3452	NA	NA	NA	11.1607	11.1178	11.1636			NA		AMP-dependent synthetase and ligase (EC 5.1.1.11)	Condensation domain	IQ
B2J0Z9	Npun_R3439	Npun_R3439	NA	NA	NA	11.1982	11.0099	10.9915			NA		FkbH like protein	phosphopantetheine binding	Q
B2J0Z8	Npun_R3438	Npun_R3438	NA	NA	NA	11.2738	11.1132	11.1385			NA		Condensation domain protein (EC 5.1.1.3)	PFAM condensation domain	Q
B2J111	Npun_F3453	Npun_F3453	NA	NA	NA	11.4548	11.3242	11.4388			NA		Propeptide, PepSY amd peptidase M4	Propeptide PepSY amd peptidase M4	S
B2J0Y7	Npun_R3427	Npun_R3427	NA	NA	NA	11.5613	11.4015	11.4849			NA		Amino acid adenylation domain protein (EC 5.1.1.11)	Amino acid adenylation domain	Q
B2J108	Npun_R3450	Npun_R3450	NA	NA	NA	12.2112	12.0877	12.1427			NA		Amino acid adenylation domain protein (EC 5.1.1.11)	Condensation domain	Q
B2J0Z4	Npun_R3434	Npun_R3434	NA	NA	NA	12.5186	12.5266	12.4572			NA		Methyltransferase type 12	PFAM Methyltransferase type 11	Q
B2J100	Npun_R3440	Npun_R3440	NA	NA	NA	12.5599	12.5353	12.5161			NA		Acyl-CoA dehydrogenase domain protein (EC 1.3.8.1)	Acyl-CoA dehydrogenase, C-terminal domain	I
B2J0Y1	Npun_R3421	Npun_R3421	NA	NA	NA	12.9248	12.4576	12.8603			NA		Uncharacterized protein	response to abiotic stimulus	S
B2IT21	Npun_F0772	Npun_F0772	6.39738	6.32382	6.32025	NA	NA	NA			NA		Conserved repeat domain protein	TIGRFAM conserved repeat domain	M
B2ITV9	Npun_F5956	Npun_F5956	6.93484	7.0796	7.05778	NA	NA	NA			NA		KGK domain-containing protein	KGK domain	S
B2IU30	Npun_R0864	Npun_R0864	5.25849	5.86861	5.91226	NA	NA	NA			NA		Peptidase S8 and S53, subtilisin, kexin, sedolisin (EC 3.4.21.66)	Belongs to the peptidase S8 family	O
B2IUL3	Npun_R4418	Npun_R4418	7.51972	8.21256	8.04923	NA	NA	NA			NA		PEP-CTERM protein-sorting domain-containing protein	-	-
B2IV22	Npun_R6127	Npun_R6127	7.91496	8.08626	8.00611	NA	NA	NA			NA		Glycosyl hydrolase-like 10 domain-containing protein	PFAM Uncharacterised BCR, COG1649	S
B2IV94	Npun_F1044	Npun_F1044	6.01009	6.07677	6.00627	NA	NA	NA			NA		Phospho-2-dehydro-3-deoxyheptonate aldolase (EC 2.5.1.54)	PFAM DAHP synthetase I	E
B2IVB5	Npun_R1065	Npun_R1065	6.03958	6.26479	5.88699	NA	NA	NA			NA		Glycosyl transferase, family 2	PFAM Glycosyl transferase family 2	S
B2IVB9	Npun_R1069	Npun_R1069	7.1124	7.09266	7.11257	NA	NA	NA			NA		Sugar transferase	Bacterial sugar transferase	M
B2IVC6	Npun_R1076	Npun_R1076	7.72072	7.58602	7.56946	NA	NA	NA			NA		Glycosyl transferase, family 2	PFAM Glycosyl transferase family 2	M
B2IVG3	mscL	Npun_F2815	4.88458	4.7612	4.79958	NA	NA	NA			NA		Large-conductance mechanosensitive channel	Channel that opens in response to stretch forces in the membrane lipid bilayer. May participate in the regulation of osmotic pressure changes within the cell	M
B2IVY6	Npun_F6161	Npun_F6161	7.33812	7.25331	7.12285	NA	NA	NA			NA		Carbohydrate-selective porin OprB	Belongs to the OprB family	B
B2IW25	Npun_R6200	Npun_R6200	7.35157	7.66649	6.74361	NA	NA	NA			NA		Integral membrane protein	Repeat of Unknown Function (DUF347)	S
B2IWE5	Npun_R1164	Npun_R1164	8.16507	8.30044	8.00317	NA	NA	NA			NA		Uncharacterized protein	-	-
B2IWN6	Npun_R2959	Npun_R2959	6.11645	6.63507	6.39279	NA	NA	NA			NA		Phytoene dehydrogenase-related protein	TIGRFAM C-3',4' desaturase CrtD	Q
B2IXB8	Npun_F1216	Npun_F1216	6.49964	6.58838	6.47549	NA	NA	NA			NA		Aliphatic sulfonates family ABC transporter, periplsmic ligand-binding protein	TIGRFAM ABC transporter, substrate-binding protein, aliphatic sulfonates family	P
B2IY77	Npun_R6404	Npun_R6404	7.46288	7.14105	7.22813	NA	NA	NA			NA		Type II secretory pathway pullulanase PulA and related glycosidase-like protein (EC 2.4.1.18)	belongs to the glycosyl hydrolase 13 family	G
B2IZT1	Npun_F1521	Npun_F1521	3.91289	3.5722	4.16405	NA	NA	NA			NA		Uncharacterized protein	-	-
B2J011	Npun_R3355	Npun_R3355	6.97217	6.91227	6.81332	NA	NA	NA			NA		Thioesterase (EC 3.1.2.14)	Thioesterase domain	Q
B2J0B6	Npun_R4923	Npun_R4923	6.64687	6.6313	6.65115	NA	NA	NA			NA		Uncharacterized protein	-	-
B2J0F7	Npun_R6589	Npun_R6589	5.97053	5.89551	5.50868	NA	NA	NA			NA		Acyltransferase 3	Acyltransferase family	M
B2J0R4	Npun_R1596	Npun_R1596	5.72437	6.55485	5.51733	NA	NA	NA			NA		Prevent-host-death protein	-	-
B2J0U4	Npun_F1627	Npun_F1627	7.17349	7.24022	7.0105	NA	NA	NA			NA		Heat shock protein Hsp20	Belongs to the small heat shock protein (HSP20) family	O
B2J1M5	Npun_F1715	Npun_F1715	5.62166	5.43963	5.53493	NA	NA	NA			NA		Uncharacterized protein	#N/A	#N/A
B2J210	Npun_F5059	Npun_F5059	4.06867	3.65444	4.36193	NA	NA	NA			NA		Endonuclease (EC 3.1.30.-)	PFAM DNA RNA non-specific endonuclease	F
B2J2G5	Npun_F0055	Npun_F0055	7.13589	7.57864	7.05883	NA	NA	NA			NA		DUF2029 domain-containing protein	Glycosyltransferase family 87	S
B2J2M1	Npun_R1790	Npun_R1790	5.5278	6.07908	5.47797	NA	NA	NA			NA		DUF2231 domain-containing protein	Predicted membrane protein (DUF2231)	S
B2J3D9	Npun_F5263	Npun_F5263	6.9163	6.99441	7.12231	NA	NA	NA			NA		CP12 domain-containing protein	CP12	S
B2J3E4	Npun_R5268	Npun_R5268	6.16333	6.38722	5.68602	NA	NA	NA			NA		Zinc metalloprotease	Belongs to the peptidase M50B family	S
B2J3I1	Npun_F0110	Npun_F0110	7.43377	7.13273	7.37744	NA	NA	NA			NA		YiaAB two helix domain protein	PFAM yiaA B two helix domain	S
B2J4F3	Npun_R5324	Npun_R5324	5.5387	7.3625	4.3787	NA	NA	NA			NA		Inner-membrane translocator	transport system permease	U
B2J4H1	Npun_F5346	Npun_F5346	7.33997	7.44351	7.23874	NA	NA	NA			NA		Putative transcriptional regulator, XRE family	Helix-turn-helix domain	K
B2J4L7	Npun_F0199	Npun_F0199	4.40814	3.77425	4.58858	NA	NA	NA			NA		Short-chain dehydrogenase/reductase SDR (EC 1.1.1.100, EC 3.8.1.9)	Belongs to the short-chain dehydrogenases reductases (SDR) family	S
B2J5J3	Npun_F5418	Npun_F5418	7.99224	8.22441	7.96692	NA	NA	NA			NA		Thioesterase superfamily protein	TIGRFAM acyl-CoA thioester hydrolase, YbgC YbaW family	S
B2J5N7	Npun_F5462	Npun_F5462	7.86204	7.54016	7.68886	NA	NA	NA			NA		Calcineurin-like phosphoesterase domain-containing protein	Hydrolyzes cAMP to 5'-AMP. Plays an important regulatory role in modulating the intracellular concentration of cAMP, thereby influencing cAMP-dependent processes	S
B2J5X9	Npun_R0363	Npun_R0363	8.37411	8.48838	8.37795	NA	NA	NA			NA		NHL repeat containing protein	NHL repeat containing protein	S
B2J608	Npun_F0393	Npun_F0393	6.15993	6.0546	5.6528	NA	NA	NA			NA		Uncharacterized protein	-	-
B2J6G6	Npun_F3991	Npun_F3991	7.6194	7.91251	7.54438	NA	NA	NA			NA		CAB/ELIP/HLIP-related protein	PFAM Chlorophyll A-B binding protein	S
B2J6H2	Npun_R3998	Npun_R3998	6.70362	6.86887	6.52065	NA	NA	NA			NA		Probable membrane transporter protein	membrane transporter protein	S
B2J7A7	Npun_R2253	Npun_R2253	7.07538	6.96214	6.64225	NA	NA	NA			NA		Periplasmic binding protein/LacI transcriptional regulator	Periplasmic binding protein-like domain	G
B2J7R9	Npun_F4136	Npun_F4136	8.18925	8.3906	7.97984	NA	NA	NA			NA		Uncharacterized protein	-	-
B2J8G1	uppP	Npun_R2371	7.11801	7.13548	6.00458	NA	NA	NA			NA		Undecaprenyl-diphosphatase (EC 3.6.1.27) (Bacitracin resistance protein) (Undecaprenyl pyrophosphate phosphatase)	Catalyzes the dephosphorylation of undecaprenyl diphosphate (UPP). Confers resistance to bacitracin	V
B2J8Z1	Npun_R4254	Npun_R4254	8.22784	7.74641	7.55408	NA	NA	NA			NA		ABC-type phosphate transport system periplasmic component-like protein	PBP superfamily domain	P
B2J973	Npun_F5791	Npun_F5791	7.91968	8.38167	7.7457	NA	NA	NA			NA		DUF456 family protein	Protein of unknown function (DUF456)	S
B2J9H1	kdpA	Npun_F0718	5.26074	5.92344	4.67462	NA	NA	NA			NA		Potassium-transporting ATPase potassium-binding subunit (ATP phosphohydrolase [potassium-transporting] A chain) (Potassium-binding and translocating subunit A) (Potassium-translocating ATPase A chain)	Part of the high-affinity ATP-driven potassium transport (or Kdp) system, which catalyzes the hydrolysis of ATP coupled with the electrogenic transport of potassium into the cytoplasm. This subunit binds and transports the potassium across the cytoplasmic membrane	P
B2JAA5	Npun_F5884	Npun_F5884	6.74627	6.78053	6.72992	NA	NA	NA			NA		ABC transporter related	Part of the ABC transporter complex SsuABC involved in aliphatic sulfonates import. Responsible for energy coupling to the transport system	P
B2JAK6	Npun_AF078	Npun_AF078	7.2717	7.40545	7.03625	NA	NA	NA			NA		GCN5-related N-acetyltransferase	Acetyltransferase (GNAT) family	K
B2JAK9	Npun_AF081	Npun_AF081	5.39523	5.32755	4.69142	NA	NA	NA			NA		ABC transporter related (EC 3.6.3.27)	ABC transporter transmembrane region	V
B2JAV6	Npun_AF204	Npun_AF204	6.44534	5.85587	6.70044	NA	NA	NA			NA		Transposase, IS4 family protein	PFAM Transposase DDE domain	L
B2JB50	Npun_BF004	Npun_BF004	8.29123	8.10877	8.29918	NA	NA	NA			NA		RNA polymerase, sigma 70 subunit, RpoD family	Sigma factors are initiation factors that promote the attachment of RNA polymerase to specific initiation sites and are then released	K
B2JB56	Npun_BR012	Npun_BR012	6.05072	6.09136	5.92597	NA	NA	NA			NA		Archaeal DNA helicase HerA or a related bacterial ATPase, containings HAS-barrel and ATPase domains	helicase activity	S
B2JB82	Npun_BR039	Npun_BR039	5.56124	5.7101	5.49	NA	NA	NA			NA		Transcriptional regulator, LuxR family	COGs COG2197 Response regulator containing a CheY-like receiver domain and an HTH DNA-binding domain	K
B2JBF6	Npun_BR125	Npun_BR125	8.25202	8.23319	8.0774	NA	NA	NA			NA		Integral membrane protein	-	-
B2JBG1	Npun_BR131	Npun_BR131	5.75123	5.86227	5.50118	NA	NA	NA			NA		Response regulator receiver protein	cheY-homologous receiver domain	KT
B2JBH1	Npun_BF145	Npun_BF145	6.63585	7.0105	6.73817	NA	NA	NA			NA		Integral membrane sensor signal transduction histidine kinase	Histidine kinase	T
B2JBU4	Npun_CF061	Npun_CF061	7.17092	7.52276	7.41919	NA	NA	NA			NA		Uncharacterized protein	serine threonine protein kinase	KLT
B2IVX9	Npun_R6154	Npun_R6154	6.23848	5.93185	6.32275	13.8531	13.4395	13.6556	5.8145	0	7.48504	44.4424	Flavodoxin	Low-potential electron donor to a number of redox enzymes	C
B2J9I9	Npun_F0736	Npun_F0736	9.1705	8.54058	9.0759	14.8169	14.231	14.7605	4.51382	0	5.67382	20.9582	Phycobilisome linker polypeptide, CpeE	CpcD/allophycocyanin linker domain	H
B2J0Z0	Npun_R3430	Npun_R3430	5.19954	7.47951	7.2886	11.8474	11.6332	11.7067	2.64083	0.000980176	5.07323	6.92165	Beta-ketoacyl synthase (EC 2.3.1.94, EC 5.1.1.11)	COGs COG3321 Polyketide synthase modules and related protein	Q
B2J4C4	Npun_F5293	Npun_F5293	8.10285	8.7773	7.47287	13.472	12.3864	13.6869	3.10808	0.000328652	5.0641	9.18692	CpcD phycobilisome linker domain protein	CpcD/allophycocyanin linker domain	P
B2J0Z7	Npun_R3437	Npun_R3437	6.13823	6.26668	5.24394	10.7207	10.6539	10.5949	3.90985	0	4.77353	14.7469	Taurine catabolism dioxygenase TauD/TfdA	PFAM Taurine catabolism dioxygenase TauD TfdA	Q
B2J0Z2	Npun_R3432	Npun_R3432	7.54815	7.16661	5.26931	11.4132	11.4797	11.369	2.5993	0.00109542	4.75929	6.74676	Beta-ketoacyl synthase (EC 2.3.1.94)	synthase	Q
B2J0Y4	Npun_R3424	Npun_R3424	5.5314	6.23863	5.53303	10.4304	10.4275	10.4077	4.41203	0	4.65419	19.7561	Taurine catabolism dioxygenase TauD/TfdA	PFAM Taurine catabolism dioxygenase TauD TfdA	C
B2J467	Npun_F3794	Npun_F3794	11.2947	10.8374	11.1055	15.5326	15.5142	15.5517	5.32251	0	4.45363	33.4595	Phycobilisome linker polypeptide CpeC	Belongs to the phycobilisome linker protein family	H
B2J0X9	Npun_R3419	Npun_R3419	6.74119	6.61844	6.88688	11.3672	11.0639	11.1468	5.50943	0	4.44378	37.2714	Thioesterase (EC 3.1.2.14)	thioesterase involved in non-ribosomal peptide biosynthesis	Q
B2J0Z1	Npun_R3431	Npun_R3431	9.28746	6.93593	8.42772	12.2024	12.4289	12.1422	2.36668	0.00161089	4.0408	5.83528	Amino acid adenylation domain protein (EC 5.1.1.13, EC 5.4.3.8)	Pfam:HxxPF_rpt	HQ
B2J0I3	Npun_R6615	Npun_R6615	8.50523	8.56211	8.26317	12.4701	12.3489	12.4308	5.64901	0	3.97308	40.3967	Lipoprotein	-	-
B2J0I2	Npun_R6614	Npun_R6614	9.16658	9.18223	9.19052	13.3618	12.9845	13.0574	5.35864	0	3.9548	34.1648	Uncharacterized protein	-	-
B2J6E3	Npun_F3967	Npun_F3967	5.59043	6.34591	6.29802	10.0887	9.95392	9.97966	4.03479	0	3.92929	15.8628	Uncharacterized protein	-	-
B2IU44	Npun_F0878	Npun_F0878	10.5432	10.1858	10.5537	14.4679	14.0699	14.5259	4.51261	0	3.92698	20.9433	Phycobilisome protein	PFAM Phycobilisome protein	C
B2J214	Npun_R5063	Npun_R5063	8.18859	8.21637	8.22204	12.1489	12.0641	12.0404	7.42388	0	3.87546	112.318	Small GTP-binding protein	elongation factor G domain IV	J
B2IZF2	Npun_R6532	Npun_R6532	7.06866	6.81328	6.72561	10.8104	10.8876	10.4981	4.78662	0	3.86284	24.5468	CsbD family protein	-	-
B2J0Y9	Npun_R3429	Npun_R3429	8.36825	7.57905	6.43698	11.3595	11.0215	11.296	2.56436	0.00113468	3.76421	6.60258	Condensation domain protein (EC 5.1.1.13)	PFAM condensation domain	Q
B2IYW7	Npun_R3258	Npun_R3258	8.32447	8.41513	8.31924	12.3393	11.6923	12.2747	4.25356	0	3.74917	18.0182	Ferritin, Dps family protein	Belongs to the Dps family	P
B2J468	Npun_F3795	Npun_F3795	11.6993	11.1588	11.395	15.1416	15.1269	15.1095	4.72335	0	3.70828	23.6639	Phycobilisome linker polypeptide CpcG2	Belongs to the phycobilisome linker protein family	G
B2IXJ8	Npun_R3024	Npun_R3024	7.25316	7.26376	7.2229	10.9619	10.9536	10.929	8.70839	0	3.70157	235.301	Beta-ketoacyl synthase (EC 2.3.1.94)	COGs COG3321 Polyketide synthase modules and related protein	Q
B2J0Y2	Npun_R3422	Npun_R3422	8.41739	8.50093	8.45641	12.1779	11.9739	12.1614	6.0963	0	3.64614	52.2815	Aldo/keto reductase (EC 1.1.1.91)	Aldo/keto reductase family	C
B2J479	Npun_R3807	Npun_R3807	11.9403	11.7284	12.1969	15.6044	15.3653	15.8325	4.35129	0	3.64554	19.0713	Phycobilisome protein CpeB	Phycobilisome protein	C
B2J7X6	Npun_F5638	Npun_F5638	7.74315	7.56628	7.35446	11.2582	11.0149	11.2632	4.89005	0	3.62415	26.0608	Putative CheW protein	Chemotaxis signal transduction protein	NT
B2J9R2	Npun_F2532	Npun_F2532	10.5485	10.64	10.6568	14.3276	13.8734	14.4685	4.41147	0	3.60806	19.7496	Beta-Ig-H3/fasciclin	COGs COG2335 Secreted and surface protein containing fasciclin-like repeats	M
B2J328	Npun_R3705	Npun_R3705	6.92693	5.79515	6.89611	9.64915	10.2791	10.2203	2.93877	0.000434109	3.51009	8.29851	Gamma-glutamylcyclotransferase (EC 4.3.2.7)	Catalyzes the cleavage of glutathione into 5-oxo-L- proline and a Cys-Gly dipeptide. Acts specifically on glutathione, but not on other gamma-glutamyl peptides	P
B2J478	Npun_R3806	Npun_R3806	14.718	14.4894	14.9181	18.2697	18.0884	18.2903	4.82847	0	3.50765	25.1486	Phycobilisome protein CpeA	Phycobilisome protein	O
B2J5G9	Npun_F5388	Npun_F5388	11.4024	11.1282	11.5163	14.9685	14.4929	15.0227	4.15956	0	3.47908	17.0591	Allophycocyanin, beta subunit ApcB	TIGRFAM allophycocyanin, beta subunit	C
B2J037	Npun_R4842	Npun_R4842	13.9933	13.741	14.0993	17.4561	17.1163	17.5081	4.51963	0	3.41562	21.0288	Phycobilisome protein ApcA	Phycobilisome protein	C
B2J2Z9	Npun_F3676	Npun_F3676	6.38184	6.18525	6.87734	10.0601	9.50317	9.94387	3.63774	0.00011134	3.35423	12.5733	Response regulator receiver protein	cheY-homologous receiver domain	T
B2IU36	Npun_F0870	Npun_F0870	11.1433	11.0117	11.1854	14.5603	14.2106	14.5673	4.87712	0	3.33261	25.8665	Uncharacterized protein	-	-
B2IZ59	Npun_F4819	Npun_F4819	6.62401	7.33298	6.51174	10.1888	10.0609	10.1974	3.66166	0.000113445	3.32609	12.7512	Stress-induced protein, KGG, repeat protein	Stress-induced bacterial acidophilic repeat motif	S
B2IV26	Npun_R0971	Npun_R0971	10.0658	10.2595	9.78496	13.423	13.2313	13.3777	4.60801	0	3.30727	22.1344	Hemerythrin HHE cation binding domain protein	PFAM Hemerythrin HHE cation binding domain	S
B2J4C2	Npun_F5291	Npun_F5291	14.2026	13.7823	14.0135	17.3041	17.3514	17.1874	4.82256	0	3.28149	25.0628	Phycobilisome linker polypeptide CpcC2	Belongs to the phycobilisome linker protein family	H
B2J5M6	Npun_F5451	Npun_F5451	9.7593	10.2951	10.1363	13.4797	13.0399	13.4432	3.97713	0	3.25735	15.338	PRC-barrel domain protein	PRC-barrel domain	S
B2J991	Npun_R5809	Npun_R5809	11.1327	11.3689	11.271	14.602	14.2444	14.6881	4.54862	0	3.25399	21.3854	Phosphonate ABC transporter, periplasmic phosphonate-binding protein	ABC transporter, phosphonate, periplasmic substrate-binding protein	P
B2IT30	Npun_R0782	Npun_R0782	9.22927	9.59999	9.14498	12.5909	12.5381	12.5781	4.67907	0	3.24429	23.0647	MotA/TolQ/ExbB proton channel	PFAM MotA TolQ ExbB proton channel	U
B2J038	Npun_R4843	Npun_R4843	13.7425	13.3746	13.5565	16.7396	16.7394	16.7019	5.11206	0	3.16912	29.6298	Phycobiliprotein ApcE	Belongs to the phycobilisome linker protein family	GH
B2J7G0	Npun_R2309	Npun_R2309	6.36566	5.80374	6.12622	9.25804	9.32566	9.21813	4.35497	0	3.16873	19.1121	Isochorismatase hydrolase	Isochorismatase family	Q
B2J459	Npun_F3786	Npun_F3786	11.0469	11.2891	10.8906	14.1348	14.3706	14.1169	4.60359	0	3.13191	22.0778	Signal transduction histidine kinase (STHK), LytS	Signal Transduction Histidine Kinase	S
B2J036	Npun_R4841	Npun_R4841	13.2111	12.8558	13.123	16.2411	16.0158	16.3239	4.61309	0	3.13028	22.1997	Allophycocyanin, beta subunit ApcB	TIGRFAM allophycocyanin, beta subunit	C
B2J983	Npun_F5801	Npun_F5801	7.33337	7.32076	6.67703	10.4682	10.2672	9.93572	3.51237	0.000100372	3.11333	11.6787	(Fe-S)-binding protein	PFAM Respiratory-chain NADH dehydrogenase 24 Kd subunit	C
B2J4C0	Npun_F5289	Npun_F5289	14.139	13.9747	14.256	17.2034	17.1686	17.3233	5.30041	0	3.10852	33.0353	Phycocyanin, beta subunit	Phycobilisome protein	C
B2J276	Npun_R5130	Npun_R5130	6.06925	5.55284	6.09588	9.11246	8.57333	9.22324	3.47957	9.88e-05	3.06369	11.4549	OCP N-terminal domain-containing protein	orange carotenoid-binding protein	S
B2J277	Npun_F5131	Npun_F5131	6.43475	5.97971	5.82569	9.26371	8.86581	9.29869	3.73866	0.000121348	3.06268	13.3407	Uncharacterized protein	-	-
B2J2B6	Npun_F0005	Npun_F0005	8.76333	8.71572	8.71699	11.9561	11.3941	12.0083	3.99349	0	3.05418	15.4852	MBL fold metallo-hydrolase	Metallo-beta-lactamase superfamily	S
B2J8Q6	Npun_F4167	Npun_F4167	8.95672	8.78769	8.57972	11.9451	11.4881	11.9861	4.0156	0	3.03171	15.6862	Rhodanese domain protein	PFAM Rhodanese-like domain	P
B2J5M7	Npun_F5452	Npun_F5452	11.5946	12.241	12.0151	15.1379	14.6805	15.1158	3.6368	0.000111226	3.02783	12.5664	PRC-barrel domain protein AvaK	PRC-barrel domain	S
B2IYW0	Npun_R3250	Npun_R3250	14.0493	13.596	14.1058	16.9893	16.7876	17.0512	4.13524	0	3.02569	16.8193	Rhodanese domain protein	PFAM Rhodanese-like domain	P
B2J7X8	Npun_F5640	Npun_F5640	7.47586	7.44329	7.07898	10.3819	10.2057	10.3849	4.54313	0	2.99143	21.3174	histidine kinase (EC 2.7.13.3)	Histidine kinase-, DNA gyrase B-, and HSP90-like ATPase	T
B2J2Q2	Npun_F1821	Npun_F1821	10.6341	10.8235	10.5274	13.6304	13.7271	13.5759	5.17248	0	2.98281	30.6825	Cyanophycinase (EC 3.4.15.6)	Exopeptidase that catalyzes the hydrolytic cleavage of multi-L-arginyl-poly-L-aspartic acid (cyanophycin	E
B2J740	Npun_F0469	Npun_F0469	8.50956	8.82156	8.22069	11.5665	11.7832	11.1476	3.51605	0.000100746	2.98183	11.7041	CsbD family protein	Belongs to the UPF0337 (CsbD) family	S
B2IT29	Npun_R0781	Npun_R0781	8.28591	8.63015	8.25295	11.3658	11.2651	11.4562	4.62933	0	2.97267	22.4096	Biopolymer transport protein ExbD/TolR	Biopolymer transport protein ExbD TolR	U
B2J4C3	Npun_F5292	Npun_F5292	14.6298	14.3449	14.5013	17.4572	17.4773	17.4073	5.39013	0	2.95526	34.7914	Phycobilisome linker polypeptide CpcC	Belongs to the phycobilisome linker protein family	H
B2J7X7	Npun_F5639	Npun_F5639	8.24662	8.27293	8.22202	11.194	11.0313	11.2164	5.95538	0	2.90005	48.2027	Methyl-accepting chemotaxis sensory transducer with phytochrome sensor	Methyl-accepting chemotaxis protein (MCP) signaling domain	NT
B2J458	Npun_R3785	Npun_R3785	10.7568	10.7349	10.6411	13.6265	13.66	13.5274	6.1609	0	2.89371	54.2646	MFS transporter	nuclear chromosome segregation	D
B2J5P0	Npun_F5465	Npun_F5465	10.8941	11.1795	10.6418	13.8085	13.4386	13.985	3.65341	0.0001125	2.83887	12.6896	Late embryogenesis abundant protein	-	-
B2J112	Npun_F3454	Npun_F3454	11.1684	11.0267	10.9188	13.8801	13.8727	13.8477	5.5783	0	2.82889	38.7821	TonB-dependent siderophore receptor	TIGRFAM TonB-dependent siderophore receptor	M
B2IZ80	Npun_R4840	Npun_R4840	15.057	14.6154	14.806	17.6323	17.7725	17.5232	4.36129	0	2.81655	19.1825	Phycobilisome 7.8 kDa linker polypeptide, allophycocyanin-associated, core	Rod linker protein, associated with allophycocyanin. Linker polypeptides determine the state of aggregation and the location of the disk-shaped phycobiliprotein units within the phycobilisome and modulate their spectroscopic properties in order to mediate a directed and optimal energy transfer	S
B2IZH7	Npun_R6560	Npun_R6560	7.12196	4.81754	7.3213	9.29321	9.26267	9.10475	1.59434	0.00806004	2.79994	3.47583	Acyltransferase 3	Acyltransferase family	G
B2J483	Npun_F3811	Npun_F3811	14.8884	14.5029	14.7006	17.4634	17.6078	17.397	4.58931	0	2.79211	21.8959	Phycobilisome linker polypeptide	Belongs to the phycobilisome linker protein family	G
B2IV11	Npun_F6115	Npun_F6115	8.02885	8.31525	8.08716	10.944	10.76	10.9513	4.85261	0	2.74135	25.5024	Nif11 domain-containing protein	Nif11 domain	S
B2IUB9	Npun_R0959	Npun_R0959	5.33816	5.18862	5.73203	8.21857	8.18269	7.85595	3.7465	0.000122588	2.66613	13.4022	CsbD family protein	CsbD-like	S
B2J2Z8	Npun_F3675	Npun_F3675	6.94738	7.12576	7.20235	9.77502	9.72957	9.76429	5.38595	0	2.66446	34.7076	histidine kinase (EC 2.7.13.3)	Signal transduction histidine kinase, subgroup 1, dimerisation phosphoacceptor domain	T
B2IWY6	Npun_R6237	Npun_R6237	8.22304	8.38706	8.22896	10.9747	11.0147	10.8132	5.27077	0	2.65452	32.4747	Alcohol dehydrogenase GroES domain protein	PFAM Alcohol dehydrogenase	E
B2IWY8	Npun_R6239	Npun_R6239	8.64999	9.10721	8.40898	11.4269	11.3193	11.2946	3.63791	0.000111455	2.6249	12.5745	Intracellular protease, PfpI family	TIGRFAM intracellular protease, PfpI family	S
B2J310	Npun_F3687	Npun_F3687	11.6699	11.3325	11.5096	14.0472	14.0382	14.1854	4.73629	0	2.5863	23.8419	Carbonic anhydrase (EC 4.2.1.1)	Reversible hydration of carbon dioxide	H
B2J9J0	cpcS	Npun_F0737	8.27802	8.24306	8.46053	10.9155	10.922	10.8258	5.37529	0	2.56057	34.4948	Chromophore lyase CpcS/CpeS (EC 4.-.-.-)	Covalently attaches a chromophore to Cys residue(s) of phycobiliproteins	E
B2J462	Npun_F3789	Npun_F3789	5.17239	5.34518	5.04963	7.92869	7.61764	7.65275	4.38943	0	2.54396	19.4985	Uncharacterized protein	-	-
B2J109	Npun_R3451	Npun_R3451	7.81924	6.23577	7.93687	9.82831	9.9514	9.83997	2.00647	0.00345258	2.5426	4.6239	Taurine catabolism dioxygenase TauD/TfdA	PFAM Taurine catabolism dioxygenase TauD TfdA	Q
B2J5N6	Npun_F5461	Npun_F5461	9.5315	9.58763	9.79449	12.1448	11.9931	12.3936	4.24666	0	2.5393	17.946	DUF4090 domain-containing protein	Protein of unknown function (DUF4090)	S
Q9ZHV6	Npun_F0643	Npun_F0643	10.2306	10.1995	10.2142	12.7652	12.7723	12.7142	7.60191	0	2.5358	124.442	heme oxygenase (biliverdin-producing) (EC 1.14.14.18)	Heme oxygenase	C
B2J124	Npun_F3466	Npun_F3466	8.67126	8.90709	8.40378	11.1276	11.3319	11.0611	3.94778	0	2.51281	15.0774	Short-chain dehydrogenase/reductase SDR (EC 1.1.1.100)	PFAM Short-chain dehydrogenase reductase SDR	IQ
B2IWY7	Npun_R6238	Npun_R6238	7.25684	7.33734	7.12935	9.73096	9.72725	9.73627	5.6785	0	2.49032	41.0899	Cyclase/dehydrase	Cyclase dehydrase	S
B2IW57	Npun_R6234	Npun_R6234	7.0734	7.8966	7.60545	9.94143	10.0216	10.031	3.28193	0.000171565	2.47287	10.19	Cupin 2, conserved barrel domain protein	PFAM Cupin	S
B2J4C1	Npun_F5290	Npun_F5290	15.456	15.3736	15.3513	17.8714	17.9474	17.7792	5.73885	0	2.47237	42.5452	Phycocyanin, alpha subunit PcyA	TIGRFAM phycocyanin, alpha subunit	C
B2J6E1	Npun_R3965	Npun_R3965	4.74435	5.73277	5.14193	7.82258	7.16353	8.02833	2.50274	0.00128845	2.46513	6.35473	SPOR domain-containing protein	-	-
B2J5M8	Npun_F5453	Npun_F5453	6.83446	7.41885	7.04977	9.53443	9.52421	9.56328	3.8529	0.000132191	2.43962	14.2639	DUF2382 domain-containing protein	Domain of unknown function (DUF2382)	S
B2J1T3	Npun_R3531	Npun_R3531	6.7856	4.44401	5.10158	8.184	7.451	8.0085	1.53697	0.00886376	2.43744	3.33235	DUF2993 domain-containing protein	Protein of unknown function (DUF2993)	S
B2IWT4	psaK	Npun_F4580	6.32298	6.82556	6.32513	8.43443	9.19816	9.13354	2.92031	0.000428571	2.43082	8.20657	Photosystem I reaction center subunit PsaK (Photosystem I subunit X)	TIGRFAM photosystem I reaction center subunit PsaK	S
B2J473	Npun_R3801	Npun_R3801	7.58414	7.47945	7.75217	10.1482	9.83178	10.1233	4.33009	0	2.42919	18.8379	PBS lyase HEAT domain protein repeat-containing protein CpeY	PFAM PBS lyase	C
B2J2D1	Npun_F0020	Npun_F0020	4.81807	5.5179	4.63662	7.40523	7.49871	7.31633	3.04083	0.000382373	2.4159	8.82412	Multi-sensor signal transduction histidine kinase	Histidine kinase-, DNA gyrase B-, and HSP90-like ATPase	T
B2J1N4	Npun_R1726	Npun_R1726	9.28836	9.18812	9.13155	11.6223	11.6254	11.5686	5.97051	0	2.40275	48.6249	Alcohol dehydrogenase GroES domain protein (EC 1.1.1.14)	PFAM Alcohol dehydrogenase GroES-like domain	C
B2J612	Npun_R0398	Npun_R0398	7.60845	7.80046	7.70179	10.3614	9.71263	10.243	3.50128	9.94e-05	2.4021	11.6026	DUF2267 domain-containing protein	Uncharacterized conserved protein (DUF2267)	S
B2J2Q0	Npun_R1819	Npun_R1819	9.84108	9.95228	9.70702	12.2601	12.2323	12.1715	5.22311	0	2.38783	31.5931	RimK domain protein ATP-grasp (EC 6.3.5.5)	RimK domain protein ATP-grasp	HJ
B2IYW6	Npun_R3257	Npun_R3257	9.6398	9.68882	9.36404	12.0284	11.9191	11.8976	4.58918	0	2.38414	21.8942	General stress protein 17M-like domain-containing protein	PFAM ChaB	S
B2J5P3	Npun_R5468	Npun_R5468	9.63342	9.33095	9.379	11.893	11.7969	11.7641	4.7004	0	2.37025	23.3515	Uncharacterized protein	catalase activity	P
B2J0Z6	Npun_R3436	Npun_R3436	6.54006	6.15314	5.6855	8.66075	8.55451	8.25365	2.99388	0.000447403	2.3634	8.57866	Amino acid adenylation domain protein (EC 5.1.1.3)	Condensation domain	Q
B2J0X8	Npun_R3418	Npun_R3418	10.0052	10.0032	9.92349	12.3462	12.2818	12.3497	6.5389	0	2.34864	67.4691	Peptidase S45, penicillin amidase (EC 3.5.1.11)	PFAM Peptidase S45, penicillin amidase	S
Q937E3	susA	Npun_F1876	11.815	11.6975	11.5524	14.0669	14.0425	13.9944	5.11858	0	2.34628	29.7418	Sucrose synthase (EC 2.4.1.13)	PFAM sucrose synthase	M
B2J742	Npun_F0471	Npun_F0471	9.27455	9.66398	9.42717	11.9254	11.6063	11.8524	4.01922	0	2.33947	15.7194	Uncharacterized protein	phosphoserine phosphatase activity	KT
B2J3T9	Npun_F1907	Npun_F1907	5.50696	4.68474	4.7036	7.0953	7.11976	7.69595	2.65663	0.000916251	2.33857	6.98923	Uncharacterized protein	-	-
B2IVS6	Npun_F4523	Npun_F4523	7.26317	7.56641	7.50134	9.70184	9.68545	9.91516	4.40375	0	2.32385	19.6613	Alcohol dehydrogenase GroES domain protein (EC 1.1.1.103)	PFAM Alcohol dehydrogenase GroES-like domain	E
B2J9X0	Npun_F4272	Npun_F4272	8.40054	8.06462	8.48705	10.8264	10.6019	10.4181	3.71433	0.000118421	2.29809	13.1517	Chorismate mutase AroH (EC 5.4.99.5)	Catalyzes the Claisen rearrangement of chorismate to prephenate. Probably involved in the aromatic amino acid biosynthesis	E
B2IW26	Npun_R6201	Npun_R6201	8.93518	6.29107	9.49971	10.7216	10.3688	10.5129	1.08395	0.0273752	2.29246	2.30568	Integral membrane protein	Repeat of Unknown Function (DUF347)	S
B2ITN3	rpsM	Npun_R4368	13.1324	12.8664	12.7736	15.4238	14.5286	15.567	2.55669	0.00113048	2.249	6.57128	30S ribosomal protein S13	Located at the top of the head of the 30S subunit, it contacts several helices of the 16S rRNA. In the 70S ribosome it contacts the 23S rRNA (bridge B1a) and protein L5 of the 50S subunit (bridge B1b), connecting the 2 subunits	J
B2J4N6	Npun_F0220	Npun_F0220	6.07221	5.73693	5.705	7.95995	8.27195	7.98543	3.87912	0	2.23439	14.4843	UDP-galactopyranose mutase (EC 5.4.99.9)	PFAM UDP-galactopyranose mutase	M
B2J5F5	Npun_R3931	Npun_R3931	7.93556	7.52935	7.98198	10.0545	10.0019	10.0934	3.97101	0	2.23428	15.2833	Uncharacterized protein	-	-
B2J741	Npun_F0470	Npun_F0470	9.54834	9.73409	9.30261	11.7562	11.8031	11.7191	4.20604	0	2.23111	17.5269	Lipoprotein	-	-
B2J261	Npun_R5113	Npun_R5113	6.45842	8.33638	8.96036	10.0178	10.2981	10.1255	1.37574	0.012677	2.22874	2.94692	histidine kinase (EC 2.7.13.3)	GAF domain	T
B2IXK0	Npun_R3026	Npun_R3026	5.80074	5.46438	5.77083	7.92791	8.14827	7.62769	3.55826	0.000104854	2.22264	11.9989	Amino acid adenylation domain protein (EC 5.1.1.12, EC 5.1.1.3)	TIGRFAM amino acid adenylation domain	Q
B2IWN4	Npun_R2957	Npun_R2957	7.52768	7.26985	8.49088	9.90216	9.9601	10.0863	2.38735	0.00151129	2.22003	5.91184	Low temperature-induced protein	-	-
B2J5P4	Npun_R5469	Npun_R5469	11.2454	11.1391	11.1886	13.4374	13.4151	13.3737	6.38368	0	2.21764	61.6975	Animal haem peroxidase (EC 1.14.99.1)	Animal haem peroxidase	Q
B2J3S3	Npun_R1889	Npun_R1889	8.05652	7.74114	8.04238	10.3983	9.62543	10.4342	2.83447	0.000668305	2.20595	7.79095	BON domain-containing protein	phospholipid-binding domain	S
B2J8P2	Npun_F2458	Npun_F2458	7.86749	7.73458	7.73875	9.96666	10.1428	9.81959	4.5417	0	2.19607	21.2997	Homoaconitate hydratase family protein (EC 4.2.1.33, EC 4.2.1.36)	3-isopropylmalate dehydratase	C
B2J0Y6	Npun_R3426	Npun_R3426	6.1333	6.84422	5.82829	8.31692	8.6068	8.44365	2.65915	0.000918288	2.18719	7.00007	Beta-ketoacyl synthase (EC 2.3.1.94, EC 5.4.3.8)	Acyl transferase domain	HQ
B2J5L1	Npun_R5436	Npun_R5436	9.02512	9.59566	9.11565	11.4808	11.3039	11.4809	3.51009	0.000100186	2.17637	11.663	DUF561 domain-containing protein	Protein of unknown function (DUF561)	C
B2J9I4	cpcS	Npun_R0731	8.29399	8.45573	8.45676	10.7719	10.3741	10.5219	4.13494	0	2.15383	16.8163	Chromophore lyase CpcS/CpeS (EC 4.-.-.-)	Covalently attaches a chromophore to Cys residue(s) of phycobiliproteins	E
B2J1E0	Npun_F5028	Npun_F5028	5.25369	5.12569	5.00029	7.20591	7.46142	7.16553	4.27304	0	2.15106	18.2235	Aldehyde oxidase and xanthine dehydrogenase, molybdopterin binding	aldehyde oxidase and xanthine dehydrogenase, a b hammerhead	C
B2ITI8	Npun_R2669	Npun_R2669	5.89764	4.391	5.96127	7.40777	7.81371	7.47418	1.81636	0.00466692	2.14858	4.06679	Oxidoreductase, molybdopterin binding (EC 1.7.1.3)	Oxidoreductase molybdopterin binding	S
B2IW58	Npun_R6235	Npun_R6235	8.40368	8.50763	8.02017	10.456	10.5351	10.3628	3.78279	0.000126168	2.14079	13.6903	Alcohol dehydrogenase GroES domain protein	Alcohol dehydrogenase GroES-associated	E
B2J4L4	Npun_R0196	Npun_R0196	8.56307	8.55202	8.45046	10.5918	10.7294	10.6005	5.50097	0	2.11869	37.0899	Cyanophycinase (EC 3.4.15.6)	Exopeptidase that catalyzes the hydrolytic cleavage of multi-L-arginyl-poly-L-aspartic acid (cyanophycin	E
B2J2W4	Npun_F3641	Npun_F3641	6.69103	7.05944	6.58301	8.84085	8.9521	8.77188	3.76315	0.000124855	2.07712	13.5336	Glutamate dehydrogenase	Belongs to the Glu Leu Phe Val dehydrogenases family	E
B2J350	hemF	Npun_F5168	12.3348	12.2638	12.3276	14.4947	14.4615	14.188	4.49896	0	2.07267	20.7782	Oxygen-dependent coproporphyrinogen-III oxidase (CPO) (Coprogen oxidase) (Coproporphyrinogenase) (EC 1.3.3.3)	Involved in the heme and chlorophyll biosynthesis. Catalyzes the aerobic oxidative decarboxylation of propionate groups of rings A and B of coproporphyrinogen-III to yield the vinyl groups in protoporphyrinogen-IX	H
B2IVA5	Npun_F1055	Npun_F1055	4.47972	3.56853	4.50328	6.81566	5.67889	6.25625	1.99645	0.00353731	2.06643	4.59324	MscS Mechanosensitive ion channel	Mechanosensitive ion channel	M
B2ITX3	dxr	Npun_R5970	10.7403	10.5176	10.6863	12.7453	12.7067	12.6869	5.1237	0	2.0649	29.8299	1-deoxy-D-xylulose 5-phosphate reductoisomerase (DXP reductoisomerase) (EC 1.1.1.267) (1-deoxyxylulose-5-phosphate reductoisomerase) (2-C-methyl-D-erythritol 4-phosphate synthase)	Catalyzes the NADP-dependent rearrangement and reduction of 1-deoxy-D-xylulose-5-phosphate (DXP) to 2-C-methyl-D-erythritol 4-phosphate (MEP)	I
B2J5P5	Npun_R5470	Npun_R5470	8.97824	8.88939	8.95013	11.0523	11.0494	10.9002	5.46821	0	2.06136	36.3953	DUF2235 domain-containing protein	Uncharacterized alpha/beta hydrolase domain (DUF2235)	S
B2J8P1	Npun_F2457	Npun_F2457	7.5002	7.24958	7.36358	9.39442	9.51995	9.35323	4.69542	0	2.05141	23.2842	3-isopropylmalate dehydrogenase (EC 1.1.1.85) (3-IPM-DH) (Beta-IPM dehydrogenase)	Isocitrate/isopropylmalate dehydrogenase	C
B2J1D9	Npun_F5027	Npun_F5027	7.02475	7.30407	6.68077	9.08334	9.2494	8.82608	3.14454	0.000336691	2.04974	9.38938	Molybdopterin dehydrogenase, FAD-binding (EC 1.2.7.4)	PFAM FAD binding domain in molybdopterin dehydrogenase	C
B2JBQ0	Npun_CR010	Npun_CR010	5.5883	6.16463	5.85083	8.09121	7.72952	7.9166	3.31604	0.000176183	2.04453	10.3985	Actin-like protein N-terminal domain-containing protein	-	-
B2IZI7	Npun_F1410	Npun_F1410	7.65883	7.47015	7.31032	9.56473	9.39171	9.59698	4.16354	0	2.03804	17.0987	Rhs element Vgr protein	PFAM Phage-related baseplate assembly protein	S
B2J990	Npun_R5808	Npun_R5808	6.59139	6.0385	6.11613	8.11046	8.51105	8.21347	3.18942	0.000350037	2.02966	9.64421	ABC transporter related	Part of the ABC transporter complex PhnCDE involved in phosphonates import. Responsible for energy coupling to the transport system	P
B2IYW8	Npun_R3259	Npun_R3259	10.5641	10.1652	10.1032	12.3087	12.4146	12.1563	3.61242	0.000109422	2.01573	12.3875	Conserved hypothetical low temperature-induced protein	low temperature-induced protein	S
B2J5P1	dxs	Npun_F5466	9.14118	9.13518	9.22834	11.1739	11.1216	11.2291	5.88968	0	2.00665	46.411	1-deoxy-D-xylulose-5-phosphate synthase (EC 2.2.1.7) (1-deoxyxylulose-5-phosphate synthase) (DXP synthase) (DXPS)	Catalyzes the acyloin condensation reaction between C atoms 2 and 3 of pyruvate and glyceraldehyde 3-phosphate to yield 1-deoxy-D-xylulose-5-phosphate (DXP)	H
B2J9I5	Npun_F0732	Npun_F0732	7.26297	7.12546	7.41064	9.45017	8.9553	9.39127	3.46093	9.67e-05	1.99922	11.3296	Pentapeptide repeat protein	Pentapeptide repeats (8 copies)	S
B2IW92	Npun_F1111	Npun_F1111	8.17142	8.2455	7.95715	10.1317	10.1761	10.0638	4.5683	0	1.99916	21.6308	Pvc16 N-terminal domain-containing protein	CarboxypepD_reg-like domain	S
B2J0S4	Npun_R1606	Npun_R1606	4.39051	4.14824	4.68086	6.15042	6.62894	6.43311	3.18762	0.000348993	1.99762	9.63385	Uncharacterized protein	-	-
B2ITC7	Npun_R2604	Npun_R2604	7.72389	6.32485	7.12673	9.21776	8.53746	9.38618	1.83968	0.00442712	1.98865	4.13246	Uncharacterized protein	photosystem II stabilization	L
B2J590	psaJ	Npun_F3863	10.5586	9.96132	10.4037	12.3857	11.6521	12.8515	2.14649	0.00262093	1.98853	5.0687	Photosystem I reaction center subunit IX	May help in the organization of the PsaE and PsaF subunits	S
B2IZJ3	Npun_F1416	Npun_F1416	6.57614	6.716	6.48106	8.48951	8.62262	8.60406	4.80335	0	1.981	24.7857	Uncharacterized protein	-	-
B2J309	Npun_F3686	Npun_F3686	9.38046	9.13983	9.23145	11.1346	11.347	11.2107	4.52861	0	1.98022	21.1386	NAD(P)H dehydrogenase, subunit NdhF3 family (EC 1.6.5.11)	TIGRFAM NAD(P)H dehydrogenase, subunit NdhF3 family	CP
B2IZ86	menA	Npun_R6460	6.9993	7.27651	7.48897	9.13463	9.36303	9.18365	3.62696	0.000110204	1.97218	12.4939	2-carboxy-1,4-naphthoquinone phytyltransferase (EC 2.5.1.130) (1,4-dihydroxy-2-naphthoate phytyltransferase) (DHNA phytyltransferase)	Involved in the synthesis of phylloquinone (vitamin K1). Catalyzes the transfer of a prenyl chain to 2-carboxy-1,4- naphthoquinone	H
B2J046	Npun_R4851	Npun_R4851	7.92499	7.59699	7.71096	9.69905	9.66872	9.77125	4.39165	0	1.96869	19.5236	Lipopolysaccharide biosynthesis protein	G-rich domain on putative tyrosine kinase	D
B2IV48	Npun_R0993	Npun_R0993	5.6763	4.89044	5.38521	7.297	7.02159	7.53486	2.70548	0.000819167	1.96717	7.20183	Uncharacterized protein	-	-
B2J045	Npun_R4850	Npun_R4850	4.36672	4.51034	4.24557	6.22247	6.46161	6.33967	4.35261	0	1.96704	19.0859	Polysaccharide biosynthesis protein	Polysaccharide biosynthesis protein	S
B2J476	Npun_F3804	Npun_F3804	6.77363	6.68953	6.75614	8.92127	8.26506	8.93236	3.04652	0.000383413	1.96646	8.8543	PBS lyase HEAT domain protein repeat-containing protein CpeF	PBS lyase HEAT domain protein repeat-containing protein	C
B2IY64	Npun_R6391	Npun_R6391	6.13015	5.94391	6.44623	8.41319	7.95436	8.04273	3.19334	0.000350825	1.96333	9.66676	Glyoxalase/bleomycin resistance protein/dioxygenase	PFAM Glyoxalase bleomycin resistance protein dioxygenase	E
B2J2D3	Npun_F0022	Npun_F0022	7.22575	7.25195	7.32217	9.19011	9.30234	9.18176	5.65251	0	1.95811	40.4785	histidine kinase (EC 2.7.13.3)	His Kinase A (phosphoacceptor) domain	T
B2J7R5	Npun_R4132	Npun_R4132	10.4909	10.5048	10.3953	12.4242	12.4887	12.3258	5.3137	0	1.94924	33.2897	Pyruvate-flavodoxin oxidoreductase (EC 1.2.7.-)	Oxidoreductase required for the transfer of electrons from pyruvate to flavodoxin	C
B2J1S7	ycf3	Npun_R3525	8.87586	9.06642	9.47137	11.2594	10.74	11.2501	2.86226	0.000554307	1.94527	7.92338	Photosystem I assembly protein Ycf3	Seems to be required for the assembly of the photosystem I complex	S
B2IZH9	Npun_R6562	Npun_R6562	6.45155	6.5417	6.81158	8.56532	8.48789	8.58643	4.18659	0	1.94494	17.3297	Cyclopropane-fatty-acyl-phospholipid synthase (EC 2.1.1.79)	Mycolic acid cyclopropane synthetase	M
B2ITW2	Npun_R5959	Npun_R5959	5.41644	5.30337	5.85934	7.4612	7.46879	7.46788	3.47614	9.85e-05	1.93957	11.4318	Chromosome segregation ATPase-like protein	nuclear chromosome segregation	D
B2ITD1	Npun_R2608	Npun_R2608	9.37952	9.0563	8.52948	10.7992	10.9375	11.0036	2.78299	0.000719715	1.92497	7.55088	Uncharacterized protein	#N/A	#N/A
B2J1E2	Npun_F5030	Npun_F5030	6.14608	6.30912	6.10418	8.09085	8.24185	7.98579	4.41312	0	1.91971	19.7685	Intracellular protease, PfpI family	DJ-1/PfpI family	S
B2IYX6	psaM	Npun_F4731	10.7034	10.7732	10.0025	12.5718	11.1596	13.4917	1.24599	0.017897	1.91464	2.65382	Photosystem I reaction center subunit XII (PSI-M)	photosystem I reaction center subunit XII	U
B2IY80	Npun_R6407	Npun_R6407	7.98562	7.81928	8.00953	9.88402	9.78724	9.88629	5.01959	0	1.91437	28.0879	TPR repeat-containing protein	Tetratricopeptide repeat	S
B2J8P6	Npun_F2462	Npun_F2462	5.09583	5.23493	5.05329	7.03927	7.21558	6.87192	4.14195	0	1.91424	16.8851	Amino acid adenylation domain protein (EC 5.1.1.13)	Condensation domain	Q
B2J313	Npun_F3690	Npun_F3690	11.0992	10.8155	11.0503	12.8998	12.9835	12.8241	4.37623	0	1.91411	19.3496	CO2 hydration protein	TIGRFAM CO2 hydration protein	C
B2IZI6	Npun_F1409	Npun_F1409	7.76338	7.73674	7.95969	9.75448	9.70834	9.72876	4.93202	0	1.91059	26.7011	Phage late control D family protein	PFAM Phage late control gene D protein (GPD)	S
B2J9J1	cpcT	Npun_F0738	7.96086	8.06211	8.1566	10.0235	9.95973	9.91882	5.11674	0	1.9075	29.7101	Chromophore lyase CpcT/CpeT (EC 4.-.-.-)	Covalently attaches a chromophore to Cys residue(s) of phycobiliproteins	E
Q93TL6	pebA	Npun_R0730	8.58068	8.66479	8.74743	10.611	10.5141	10.5703	5.35546	0	1.90082	34.102	15,16-dihydrobiliverdin:ferredoxin oxidoreductase (EC 1.3.7.2)	Ferredoxin-dependent bilin reductase	Q
B2J311	Npun_F3688	Npun_F3688	8.76461	8.69186	8.59937	10.5341	10.7192	10.4674	4.53086	0	1.8883	21.1662	Proton-translocating NADH-quinone oxidoreductase, chain M (EC 1.6.5.11)	TIGRFAM proton-translocating NADH-quinone oxidoreductase, chain M	C
B2J6R6	Npun_F5536	Npun_F5536	8.87307	9.06744	9.28866	11.0329	10.8157	11.0322	3.75172	0.000123288	1.88388	13.4433	Periplasmic phosphate-binding protein of phosphate ABC transporter	COGs COG0226 ABC-type phosphate transport system periplasmic component	P
B2IUB8	Npun_R0958	Npun_R0958	6.44748	6.704	6.56886	8.53825	8.21813	8.56614	3.81325	0.000128878	1.86739	13.9367	Uncharacterized protein	-	-
B2IZ39	Npun_R4797	Npun_R4797	5.2801	6.64742	6.81836	7.92079	8.39988	8.02642	1.6718	0.0071376	1.86707	3.67532	Short-chain dehydrogenase/reductase SDR (EC 1.1.1.100)	Belongs to the short-chain dehydrogenases reductases (SDR) family	S
B2J9I8	Npun_F0735	Npun_F0735	8.10452	7.94097	8.26243	10.1113	9.63744	10.152	3.2233	0.000358621	1.86427	9.84086	Phycobilisome protein	Phycobilisome protein	C
B2IWK6	lpxC	Npun_F2929	9.47275	9.3104	9.27753	11.1791	11.2655	11.1636	4.95964	0	1.84916	27.1311	UDP-3-O-acyl-N-acetylglucosamine deacetylase (UDP-3-O-acyl-GlcNAc deacetylase) (EC 3.5.1.108) (UDP-3-O-[R-3-hydroxymyristoyl]-N-acetylglucosamine deacetylase)	Catalyzes the hydrolysis of UDP-3-O-myristoyl-N- acetylglucosamine to form UDP-3-O-myristoylglucosamine and acetate, the committed step in lipid A biosynthesis	M
B2IW94	Npun_F1113	Npun_F1113	11.3082	11.1984	11.1932	13.2155	12.7983	13.2325	3.64008	0.000111801	1.84885	12.5906	Conserved hypothetical phage tail protein	T4-like virus tail tube protein gp19	S
B2J1K8	sepF	Npun_R1698	6.25634	6.29261	6.53886	8.33934	7.8797	8.40025	3.22887	0.000360277	1.84382	9.87356	Cell division protein SepF	Cell division protein that is part of the divisome complex and is recruited early to the Z-ring. Probably stimulates Z-ring formation, perhaps through the cross-linking of FtsZ protofilaments. Its function overlaps with FtsA	D
B2J6D2	Npun_R3956	Npun_R3956	7.37012	7.38076	7.03223	9.0255	9.3768	8.90638	3.27257	0.000170213	1.84186	10.1335	Replication restart DNA helicase PriA	-	-
B2J8L8	Npun_F2434	Npun_F2434	6.80601	6.58247	6.54463	8.50322	8.45166	8.50332	4.605	0	1.8417	22.0959	Cupin 2, conserved barrel domain protein	PFAM Cupin domain	G
B2IYX9	Npun_F4734	Npun_F4734	10.1651	10.1143	10.5316	12.148	11.8884	12.2971	3.31059	0.00017561	1.84084	10.3649	Uncharacterized protein	-	-
B2IZ90	Npun_R6464	Npun_R6464	6.67461	5.74342	5.48935	7.82311	7.82376	7.76753	2.15242	0.00258481	1.83567	5.08822	histidine kinase (EC 2.7.13.3)	GAF domain	T
B2IW74	Npun_R1093	Npun_R1093	6.26907	5.93911	6.01502	7.8109	7.97875	7.90103	4.09488	0	1.82249	16.4283	Phage tail protein	Phage tail protein (Tail_P2_I)	S
B2J1E5	Npun_F5033	Npun_F5033	7.41836	6.12845	7.62064	9.09268	8.86184	8.65885	1.70077	0.0063658	1.8153	3.75171	Xanthine dehydrogenase	XdhC Rossmann domain	O
B2IV81	Npun_R1027	Npun_R1027	13.0169	12.874	12.8893	14.7053	14.8027	14.7003	5.25461	0	1.80934	32.173	Malto-oligosyltrehalose trehalohydrolase (MTHase) (EC 3.2.1.141) (4-alpha-D-((1->4)-alpha-D-glucano)trehalose trehalohydrolase) (Maltooligosyl trehalose trehalohydrolase)	Alpha amylase, C-terminal all-beta domain	G
B2J4N1	Npun_F0215	Npun_F0215	6.75248	6.70056	6.95259	8.8761	8.2896	8.66783	3.18524	0.000347955	1.8093	9.62021	Phytanoyl-CoA dioxygenase	Phytanoyl-CoA dioxygenase (PhyH)	Q
B2JAG7	Npun_AR035	Npun_AR035	5.60011	5.89176	6.03351	7.48923	7.88053	7.5733	3.30883	0.000175182	1.80589	10.3541	Actin-like protein N-terminal domain-containing protein	-	-
B2J3U1	Npun_F1909	Npun_F1909	9.33605	9.13251	9.42241	11.1955	10.9817	11.1308	4.1453	0	1.80568	16.918	Nuclease subunit of the excinuclease complex	-	-
B2J3Y2	Npun_F1951	Npun_F1951	9.22322	9.1668	9.06171	10.9303	11.0162	10.9145	5.22846	0	1.80309	31.6909	Probable phosphoketolase (EC 4.1.2.-)	D-xylulose 5-phosphate D-fructose 6-phosphate phosphoketolase	G
B2J1N9	Npun_R1735	Npun_R1735	10.1409	10.1379	10.1669	11.9745	11.9133	11.9371	7.02801	0	1.79307	89.4232	Acetolactate synthase (EC 2.2.1.6)	TIGRFAM acetolactate synthase, large subunit, biosynthetic type	H
B2J4M1	Npun_F0203	Npun_F0203	6.87422	7.00892	6.55793	8.57283	8.72755	8.51636	3.57562	0.000106195	1.79189	12.1222	Short-chain dehydrogenase/reductase SDR (EC 1.1.1.100)	PFAM Short-chain dehydrogenase reductase SDR	IQ
B2J460	Npun_F3787	Npun_F3787	11.6598	11.8125	11.5382	13.622	13.0092	13.7527	2.74663	0.000757822	1.79112	7.38531	Transport-associated	PFAM transport-associated	S
B2J301	Npun_F3678	Npun_F3678	6.76892	6.4125	6.6958	8.46941	8.34885	8.41026	4.0094	0	1.78376	15.6296	histidine kinase (EC 2.7.13.3)	signal transduction protein containing a membrane domain an EAL and a GGDEF domain	T
B2IVP8	Npun_F4495	Npun_F4495	7.71057	7.5805	7.64867	9.44582	9.53027	9.31448	4.7748	0	1.78361	24.3795	DNA phosphorothioation-associated methyltransferase	TIGRFAM DNA phosphorothioation-associated	Q
B2J044	Npun_R4849	Npun_R4849	5.99845	5.75844	6.24063	7.75606	7.81859	7.72425	3.62111	0.00010998	1.76713	12.4509	Glycosyl transferase, family 2	PFAM Glycosyl transferase family 2	M
B2ITB9	Npun_R2596	Npun_R2596	7.70292	7.67997	7.29114	9.18267	9.28477	9.49117	3.39667	9.28e-05	1.76153	10.9073	Uncharacterized protein	#N/A	#N/A
B2IWF2	Npun_F1172	Npun_F1172	9.8855	10.0813	9.74721	11.6187	11.7335	11.6417	4.16128	0	1.75996	17.0762	TonB-dependent receptor, plug	TonB-dependent Receptor Plug	H
B2J317	Npun_F3694	Npun_F3694	10.5932	10.4793	10.4298	12.2995	12.2485	12.2311	5.32266	0	1.75892	33.4624	von Willebrand factor, type A	von Willebrand factor type A domain	S
B2IYL9	Npun_R1399	Npun_R1399	8.29538	8.203	8.283	10.0508	9.91765	10.06	5.25491	0	1.74904	32.1786	Metallopeptidase domain-containing protein	Domain of unknown function (DUF4157)	M
B2J0L3	rpe	Npun_F1541	12.3793	12.4112	12.3409	14.1835	14.034	14.1602	5.37576	0	1.74876	34.5042	Ribulose-phosphate 3-epimerase (EC 5.1.3.1)	Belongs to the ribulose-phosphate 3-epimerase family	G
B2IVY9	Npun_F6164	Npun_F6164	7.37569	7.51061	7.6096	9.42329	8.94678	9.36926	3.34532	0.00017985	1.74781	10.5806	Uncharacterized protein	translation release factor activity	J
B2IYM1	Npun_F1401	Npun_F1401	7.23123	7.34644	7.16186	8.93039	8.99497	9.04251	4.99669	0	1.74278	27.7186	Carboxypeptidase regulatory-like domain-containing protein	-	-
B2IZJ0	Npun_F1413	Npun_F1413	9.25061	8.96077	9.06006	10.844	10.78	10.8663	4.39581	0	1.73963	19.5709	Baseplate protein J-like domain-containing protein	PFAM Baseplate J-like protein	S
B2IW76	Npun_R1095	Npun_R1095	6.72516	6.37433	6.23955	8.20904	8.25081	8.08948	3.46869	9.75e-05	1.73677	11.3816	GPW/gp25 family protein	Gene 25-like lysozyme	S
B2IW75	Npun_R1094	Npun_R1094	8.37222	8.34445	8.26984	10.0805	10.0448	10.0653	6.14427	0	1.73468	53.7471	Baseplate protein J-like domain-containing protein	protein, phage tail-like region	S
B2J529	fabH	Npun_R2069	8.1372	8.20448	8.18698	9.9407	9.98768	9.80099	5.08073	0	1.73357	29.0983	Beta-ketoacyl-[acyl-carrier-protein] synthase III (Beta-ketoacyl-ACP synthase III) (KAS III) (EC 2.3.1.180) (3-oxoacyl-[acyl-carrier-protein] synthase 3) (3-oxoacyl-[acyl-carrier-protein] synthase III)	Catalyzes the condensation reaction of fatty acid synthesis by the addition to an acyl acceptor of two carbons from malonyl-ACP. Catalyzes the first condensation reaction which initiates fatty acid synthesis and may therefore play a role in governing the total rate of fatty acid production. Possesses both acetoacetyl-ACP synthase and acetyl transacylase activities. Its substrate specificity deter…	I
B2IUL5	chlN	Npun_R4420	11.2248	11.2337	11.3368	12.9675	13.02	13.0039	5.80618	0	1.73204	44.2295	Light-independent protochlorophyllide reductase subunit N (DPOR subunit N) (LI-POR subunit N) (EC 1.3.7.7)	Component of the dark-operative protochlorophyllide reductase (DPOR) that uses Mg-ATP and reduced ferredoxin to reduce ring D of protochlorophyllide (Pchlide) to form chlorophyllide a (Chlide). This reaction is light-independent. The NB-protein (ChlN-ChlB) is the catalytic component of the complex	C
B2J8P4	Npun_F2460	Npun_F2460	8.84674	8.90431	8.72615	10.5598	10.6627	10.4056	4.32716	0	1.71699	18.8058	Amino acid adenylation domain protein (EC 5.1.1.12)	Pfam:HxxPF_rpt	Q
B2J3Y5	Npun_R1954	Npun_R1954	6.58965	6.63695	6.55653	8.37249	8.18092	8.3805	4.80316	0	1.71692	24.7829	2OG-Fe(II) oxygenase (EC 1.14.17.4)	Belongs to the iron ascorbate-dependent oxidoreductase family	C
B2J9I7	Npun_R0734	Npun_R0734	9.46916	5.35519	9.35517	9.99681	9.35546	9.9631	0.554121	0.137951	1.71195	1.2508	HEAT domain containing protein	HEAT repeats	C
B2J709	Npun_R0438	Npun_R0438	7.93661	4.95299	7.69943	8.61054	8.65073	8.4362	0.821927	0.0552418	1.70282	1.77428	Transcriptional regulator, ArsR family	PFAM Bacterial regulatory protein, arsR family	K
B2J314	Npun_R3691	Npun_R3691	6.95009	6.94922	6.88563	8.56567	8.78077	8.52876	4.50395	0	1.69675	20.8385	histidine kinase (EC 2.7.13.3)	Histidine kinase-, DNA gyrase B-, and HSP90-like ATPase	T
B2JAD2	Npun_R5915	Npun_R5915	12.2324	12.0626	12.186	13.8771	13.846	13.843	5.28291	0	1.69506	32.7031	Dyp-type peroxidase family	TIGRFAM Dyp-type peroxidase family	C
B2JA45	tatA	Npun_F5822	8.6523	5.82631	8.42678	9.39411	8.96105	9.61662	0.845988	0.0511134	1.6888	1.82188	Sec-independent protein translocase protein TatA	Part of the twin-arginine translocation (Tat) system that transports large folded proteins containing a characteristic twin-arginine motif in their signal peptide across membranes. TatA could form the protein-conducting channel of the Tat system	U
B2J9F3	Npun_F0700	Npun_F0700	4.98139	5.32293	5.54832	7.02955	6.98841	6.87828	3.22297	0.000358346	1.68121	9.83891	PD-(D/E)XK nuclease domain-containing protein	D12 class N6 adenine-specific DNA methyltransferase	L
B2J376	Npun_F5194	Npun_F5194	6.42953	6.54721	6.37386	8.1643	8.07716	8.13362	5.09403	0	1.67482	29.3228	AMIN domain-containing protein	-	-
B2J0Y5	Npun_R3425	Npun_R3425	10.1535	5.89875	8.58102	10.1849	9.54077	9.90571	0.59285	0.11953	1.66603	1.32644	Beta-ketoacyl synthase (EC 2.3.1.94)	COGs COG3321 Polyketide synthase modules and related protein	Q
B2J8C5	Npun_R0620	Npun_R0620	5.42447	5.28169	6.23567	7.46123	6.9274	7.53575	2.03064	0.00325324	1.66085	4.6985	Nitroreductase (EC 1.6.99.3)	PFAM Nitroreductase	C
B2IYM5	Npun_F1405	Npun_F1405	6.06184	5.40413	5.77091	7.81666	6.97294	7.42518	2.23476	0.00216088	1.6593	5.36566	Secreted protein	-	-
B2IW84	Npun_F1103	Npun_F1103	6.38854	6.03962	6.28879	7.80991	7.90663	7.97169	3.88661	0	1.6571	14.5479	Metallopeptidase domain-containing protein	chlorophyll binding	M
B2J0S8	Npun_F1611	Npun_F1611	6.1069	6.81992	5.41529	7.83365	7.85376	7.612	1.79334	0.00515995	1.65244	4.0027	beta-fructofuranosidase (EC 3.2.1.26)	Alkaline and neutral invertase	G
B2IZ44	Npun_F4802	Npun_F4802	9.50433	9.62232	9.12851	10.9675	11.1029	11.1413	3.32603	0.000177486	1.65218	10.4603	Glutaredoxin	Has a glutathione-disulfide oxidoreductase activity in the presence of NADPH and glutathione reductase. Reduces low molecular weight disulfides and proteins	O
B2J4C6	Npun_F5295	Npun_F5295	6.64214	6.88238	6.96506	8.49768	8.28477	8.61497	3.55231	0.000104348	1.63595	11.9569	HEAT domain containing protein CpcF	PBS lyase HEAT-like repeat	C
B2IZA4	Npun_F6483	Npun_F6483	7.0677	7.28721	7.04902	8.74335	8.81885	8.74554	4.46151	0	1.6346	20.3317	Precorrin-2 C20-methyltransferase (EC 2.1.1.130)	PFAM Tetrapyrrole (Corrin Porphyrin) Methylases	H
B2J716	nadD	Npun_R0445	7.99964	8.36012	8.3443	9.63407	9.95249	10	3.23322	0.00036139	1.6275	9.89911	Probable nicotinate-nucleotide adenylyltransferase (EC 2.7.7.18) (Deamido-NAD(+) diphosphorylase) (Deamido-NAD(+) pyrophosphorylase) (Nicotinate mononucleotide adenylyltransferase) (NaMN adenylyltransferase)	Catalyzes the reversible adenylation of nicotinate mononucleotide (NaMN) to nicotinic acid adenine dinucleotide (NaAD)	H
B2J0C5	chlB	Npun_R4932	10.6449	10.65	10.6055	12.2184	12.3359	12.224	5.62624	0	1.62598	39.8697	Light-independent protochlorophyllide reductase subunit B (DPOR subunit B) (LI-POR subunit B) (EC 1.3.7.7)	Component of the dark-operative protochlorophyllide reductase (DPOR) that uses Mg-ATP and reduced ferredoxin to reduce ring D of protochlorophyllide (Pchlide) to form chlorophyllide a (Chlide). This reaction is light-independent. The NB-protein (ChlN-ChlB) is the catalytic component of the complex	F
B2IZX2	Npun_F3303	Npun_F3303	7.16225	7.01606	6.68047	8.52568	8.72142	8.48373	3.27191	0.000170079	1.62402	10.1295	6-phosphogluconate dehydrogenase, decarboxylating (EC 1.1.1.44)	6-phosphogluconate dehydrogenase, C-terminal domain	G
B2J8E7	Npun_R2356	Npun_R2356	6.80617	7.03102	6.64063	8.33256	8.43888	8.57253	3.58937	0.000107037	1.62205	12.2207	Bicarbonate transport system substrate-binding protein	COGs COG0715 ABC-type nitrate sulfonate bicarbonate transport systems periplasmic components	P
B2IW73	Npun_R1092	Npun_R1092	7.23043	7.34904	7.33267	9.01767	8.82149	8.93442	4.7383	0	1.62048	23.8697	DUF4159 domain-containing protein	Domain of unknown function (DUF4159)	S
B2JBJ6	Npun_BF179	Npun_BF179	5.11439	5.66649	5.82135	7.22956	7.28104	6.93607	2.59522	0.00109365	1.61481	6.72976	Filamentous haemagglutinin family outer membrane protein	TIGRFAM filamentous hemagglutinin family N-terminal domain	U
B2IW55	Npun_R6232	Npun_R6232	6.74216	6.49485	6.75563	8.13062	8.53933	8.16377	3.30626	0.000174899	1.6137	10.3383	Fatty acid desaturase (EC 1.14.19.1)	PFAM Fatty acid desaturase	I
B2J047	Npun_F4852	Npun_F4852	6.55853	6.85278	6.47279	8.19755	8.36379	8.16291	3.60636	0.000109091	1.61339	12.3434	Sugar transferase (EC 2.7.8.6)	Bacterial sugar transferase	M
B2ITC8	Npun_R2605	Npun_R2605	10.6541	10.2218	9.9381	11.7117	12.0026	11.9388	2.69009	0.000811299	1.61305	7.13427	Uncharacterized protein	#N/A	#N/A
B2J8U0	Npun_R4203	Npun_R4203	6.81072	6.79406	7.11832	8.57366	8.36799	8.60899	3.61825	0.000109756	1.60918	12.4301	SnoaL-like domain-containing protein	conserved protein (DUF2358)	S
B2JA38	Npun_R5815	Npun_R5815	5.60623	6.17455	6.33827	7.72893	7.60029	7.61177	2.68793	0.000810384	1.60731	7.1248	DUF4115 domain-containing protein	Domain of unknown function (DUF4115)	S
B2IW34	Npun_F6211	Npun_F6211	12.5792	12.4907	12.4819	14.2034	14.0226	14.126	4.90392	0	1.60006	26.2708	DNA uptake protein	Helix-hairpin-helix motif	L
B2J408	Npun_F3730	Npun_F3730	10.8936	10.8775	11.1417	12.8002	12.0168	12.8936	2.27305	0.00209019	1.59929	5.49867	Ferritin, Dps family protein	Belongs to the Dps family	P
B2IZI4	Npun_F1407	Npun_F1407	7.22686	6.68195	6.26605	8.57926	8.00879	8.37983	2.10163	0.00277498	1.59768	4.9228	Uncharacterized protein	-	-
B2J4C9	Npun_F5298	Npun_F5298	9.18666	8.67491	8.36393	10.2247	10.4851	10.2891	2.49054	0.00127984	1.59115	6.30664	CopG family transcriptional regulator	-	-
B2IZJ6	Npun_F1419	Npun_F1419	6.28693	6.25867	6.47501	8.00867	7.82542	7.9467	4.28166	0	1.58673	18.315	WD-40 repeat protein	PFAM WD domain, G-beta repeat	S
B2J443	Npun_F3770	Npun_F3770	10.9095	11.0657	10.6201	12.4078	12.5557	12.3808	3.44051	9.52e-05	1.583	11.1937	Polyprenyl synthetase (EC 2.5.1.29)	Belongs to the FPP GGPP synthase family	H
B2IZJ7	Npun_F1420	Npun_F1420	5.84993	5.87111	5.96535	7.5344	7.8535	7.04552	2.57815	0.00114133	1.58234	6.65917	Carbonic anhydrase (EC 4.2.1.1) (Carbonate dehydratase)	Reversible hydration of carbon dioxide	P
B2JA78	Npun_R5855	Npun_R5855	5.97114	5.63915	6.35526	7.45548	7.38357	7.86965	2.45437	0.00143782	1.58106	6.16579	DUF2973 domain-containing protein	Protein of unknown function (DUF2973)	S
B2J5F6	Npun_F3932	Npun_F3932	13.4448	13.6071	13.4115	15.1224	15.1067	14.9752	4.49236	0	1.58025	20.6989	Lipoprotein	-	-
B2JAD5	Npun_F5918	Npun_F5918	5.38989	8.39782	7.99619	8.73459	8.8145	8.96449	0.767839	0.0651743	1.57656	1.66785	Aldo/keto reductase (EC 1.1.1.91)	Aldo/keto reductase family	C
B2IW79	Npun_R1098	Npun_R1098	6.31097	6.72489	5.91221	7.82451	8.01411	7.83735	2.53909	0.00112218	1.57597	6.49996	Rhs element Vgr protein	Phage late control gene D protein (GPD)	S
B2JC23	Npun_EF009	Npun_EF009	5.31952	5.87013	5.66951	7.20304	7.17937	7.18624	3.2074	0.000355353	1.56983	9.74813	Uncharacterized protein	#N/A	#N/A
B2ITC2	Npun_R2599	Npun_R2599	11.8815	11.3817	11.1361	13.0084	13.019	13.0781	2.6863	0.000808559	1.56872	7.11769	Uncharacterized protein	#N/A	#N/A
B2J8A8	Npun_R0603	Npun_R0603	6.80947	6.79302	6.91413	8.56003	8.26282	8.37835	4.10572	0	1.56153	16.5325	Uncharacterized protein	-	-
B2J5W8	Npun_R0351	Npun_R0351	5.97903	6.62624	5.9229	7.80044	7.82277	7.57912	2.54587	0.00112632	1.55806	6.52736	Alpha amylase, catalytic region (EC 3.2.1.133)	Alpha amylase, catalytic domain	G
B2IWR3	Npun_R4558	Npun_R4558	11.1274	11.1014	11.1624	12.6085	12.7096	12.744	5.40616	0	1.55694	35.1149	3-oxoacyl-[acyl-carrier-protein] synthase 2 (EC 2.3.1.179)	Catalyzes the condensation reaction of fatty acid synthesis by the addition to an acyl acceptor of two carbons from malonyl-ACP	I
B2IYM0	Npun_F1400	Npun_F1400	7.78017	7.5758	7.42749	9.13301	9.17786	9.134	3.94366	0	1.5538	15.0412	Pvc16 N-terminal domain-containing protein	Protein of unknown function (DUF4255)	S
B2IXW3	Npun_R4665	Npun_R4665	9.27066	9.08328	9.1912	10.6946	10.8965	10.5955	3.92682	0	1.54717	14.8939	Ppx/GppA phosphatase (EC 3.6.1.11)	Ppx GppA phosphatase	FP
B2ITC0	Npun_R2597	Npun_R2597	11.4735	11.7181	11.4243	13.0136	13.2746	12.9668	3.51784	0.000101124	1.5464	11.7165	Virion structural protein	#N/A	#N/A
B2J0C1	Npun_F4928	Npun_F4928	6.40593	5.95241	7.09863	7.74371	8.34764	7.99239	1.8267	0.00458185	1.54225	4.09584	DUF2470 domain-containing protein	Heme iron utilization protein	P
B2J6H8	Npun_F4004	Npun_F4004	12.3089	12.2611	12.4048	13.9002	13.7707	13.9242	4.76006	0	1.54012	24.1724	Uncharacterized protein	-	-
B2IW87	Npun_F1106	Npun_F1106	7.17768	7.27291	7.48725	8.88647	8.6978	8.96303	3.65746	0.000112853	1.53649	12.7198	Metallopeptidase domain-containing protein	Domain of unknown function (DUF4157)	M
B2IWE9	petJ	Npun_F1169	10.8358	10.9344	10.7435	12.3667	12.1946	12.5366	3.76107	0.000124711	1.52812	13.5172	Cytochrome c6 (Cytochrome c-553) (Cytochrome c553) (Soluble cytochrome f)	Functions as an electron carrier between membrane-bound cytochrome b6-f and photosystem I in oxygenic photosynthesis	C
B2J5K7	Npun_F5432	Npun_F5432	9.72105	9.68083	9.73244	11.3003	11.1922	11.2139	5.70388	0	1.524	41.6958	Peptidase U62, modulator of DNA gyrase	modulator of DNA gyrase	S
B2IV65	Npun_F1010	Npun_F1010	10.6513	10.4891	10.5871	12.1658	12.0205	12.1091	4.75068	0	1.52266	24.0414	Nitrogen regulatory protein P-II	nitrogen regulatory protein P-II	E
B2J0E1	Npun_F6573	Npun_F6573	7.00683	7.54054	7.24885	8.8901	8.74593	8.72795	3.14001	0.000335004	1.52259	9.364	HdeD family acid-resistance protein	Short repeat of unknown function (DUF308)	S
B2IVR2	psbU	Npun_F4509	14.2333	14.4027	14.137	15.8688	15.5826	15.8881	3.5745	0.00010609	1.52218	12.1142	Photosystem II 12 kDa extrinsic protein (PS II complex 12 kDa extrinsic protein) (PSII-U)	Stabilizes the structure of photosystem II oxygen- evolving complex (OEC), the ion environment of oxygen evolution and protects the OEC against heat-induced inactivation	L
B2J8D1	Npun_F0626	Npun_F0626	7.85499	7.87807	7.93553	9.34948	9.51091	9.37417	4.97435	0	1.52199	27.3628	Serine protease (EC 3.4.21.-)	Belongs to the peptidase S1B family	E
B2J5F7	Npun_F3933	Npun_F3933	9.93065	10.3312	9.77063	11.6419	11.3781	11.5499	2.92531	0.000430769	1.5125	8.23138	Translation initiation factor	-	-
B2IZI9	Npun_F1412	Npun_F1412	9.62172	9.49475	9.60718	11.0781	11.0952	11.0839	5.51428	0	1.51118	37.3758	Baseplate protein J-like domain-containing protein	protein, phage tail-like region	S
B2IXF7	Npun_F1258	Npun_F1258	6.25443	6.7606	6.94566	8.51079	7.70231	8.28084	2.05225	0.00299704	1.51108	4.76594	Heavy metal transport/detoxification protein	PFAM Heavy metal transport detoxification protein	P
B2ITC6	Npun_R2603	Npun_R2603	7.80428	7.92678	7.48135	9.0457	9.21092	9.45898	2.95525	0.000438642	1.50106	8.38143	Uncharacterized protein	#N/A	#N/A
B2IYW9	Npun_R3260	Npun_R3260	9.167	9.10551	9.07188	10.6562	10.5553	10.632	5.46655	0	1.49972	36.3604	Glutamate--cysteine ligase	ATP-dependent carboxylate-amine ligase which exhibits weak glutamate--cysteine ligase activity	S
B2IT81	Npun_R0841	Npun_R0841	7.12305	7.00242	6.97421	8.49865	8.66066	8.4286	4.26462	0	1.49608	18.1344	Oxidoreductase, molybdopterin binding	PFAM Oxidoreductase, molybdopterin binding	S
B2J470	hemC	Npun_F3798	12.2864	12.3143	12.228	13.799	13.7682	13.7393	5.97071	0	1.49258	48.6306	Porphobilinogen deaminase (PBG) (EC 2.5.1.61) (Hydroxymethylbilane synthase) (HMBS) (Pre-uroporphyrinogen synthase)	Tetrapolymerization of the monopyrrole PBG into the hydroxymethylbilane pre-uroporphyrinogen in several discrete steps	H
B2J725	Npun_R0454	Npun_R0454	7.33342	7.48392	7.39689	8.86099	8.8866	8.93947	5.14519	0	1.49095	30.2025	GAF sensor signal transduction histidine kinase	His Kinase A (phosphoacceptor) domain	T
B2IZJ9	Npun_R1422	Npun_R1422	7.18128	7.20309	7.20685	8.70703	8.72516	8.62158	5.84356	0	1.48752	45.1932	Aminoglycoside phosphotransferase	PFAM Phosphotransferase enzyme family	S
B2IVC8	Npun_F2780	Npun_F2780	8.19382	8.13648	8.32516	9.68967	9.62015	9.80302	4.36711	0	1.48579	19.2474	Uncharacterized protein	-	-
B2IW80	Npun_R1099	Npun_R1099	7.37228	7.22244	7.46814	8.71965	8.94965	8.84901	3.96202	0	1.48515	15.2033	Contractile injection system tube protein N-terminal domain-containing protein	LysM domain	S
B2IY05	Npun_R4708	Npun_R4708	9.52166	9.53872	9.14898	10.8708	11.0269	10.7615	3.24649	0.000364202	1.4833	9.97758	Glycogen debranching enzyme GlgX (EC 3.2.1.68)	Belongs to the glycosyl hydrolase 13 family	G
B2IYZ4	Npun_F4749	Npun_F4749	8.85667	8.77004	8.73877	10.3969	10.0709	10.3441	3.80305	0.000127811	1.48215	13.8537	Putative iron transport system substrate-binding protein	ABC-type Fe3 -hydroxamate transport system, periplasmic component	P
B2J431	Npun_R3758	Npun_R3758	7.70464	7.55454	7.45876	9.08442	9.13807	8.93628	4.02957	0	1.48028	15.8146	TPR repeat-containing protein	NB-ARC domain	K
B2J8F8	Npun_F2368	Npun_F2368	5.79445	6.27283	5.37398	7.27882	7.44899	7.15375	2.24873	0.00211581	1.4801	5.41389	WAC domain-containing protein	NAD(P)-binding Rossmann-like domain	H
B2J592	gmk	Npun_R3865	8.19808	8.22382	8.2947	9.65159	9.76853	9.73234	5.2893	0	1.47862	32.8241	Guanylate kinase (EC 2.7.4.8) (GMP kinase)	Essential for recycling GMP and indirectly, cGMP	F
B2IZF0	Npun_F6530	Npun_F6530	6.98473	7.10023	7.18038	8.70144	8.5382	8.45461	4.05313	0	1.47631	16.0334	Uncharacterized protein	#N/A	#N/A
B2IVL3	Npun_R2865	Npun_R2865	6.36638	6.55984	6.4696	7.89886	7.79589	8.12342	3.7204	0.000118812	1.47412	13.1986	Uncharacterized protein	-	-
B2IUJ8	Npun_F2769	Npun_F2769	9.57021	9.10603	9.41946	10.9794	10.175	11.355	1.76856	0.00557502	1.47125	3.93447	Outer membrane protein beta-barrel domain-containing protein	domain, Protein	S
B2J042	Npun_R4847	Npun_R4847	5.83883	7.2437	6.22948	7.85732	8.1409	7.72543	1.55259	0.00864361	1.47055	3.37105	Glycosyl transferase, family 2	PFAM Glycosyl transferase family 2	S
B2J2U7	Npun_R3619	Npun_R3619	5.71788	6.11686	5.84573	6.9277	7.76903	7.39169	2.2554	0.0020738	1.46932	5.43703	Nuclear protein SET	SET (Su(var)3-9, Enhancer-of-zeste, Trithorax) domain	S
B2IUL7	chlL	Npun_R4422	8.09072	8.11618	8.1122	9.51493	9.57779	9.63196	5.72824	0	1.46853	42.2858	Light-independent protochlorophyllide reductase iron-sulfur ATP-binding protein (DPOR subunit L) (LI-POR subunit L) (EC 1.3.7.7)	Component of the dark-operative protochlorophyllide reductase (DPOR) that uses Mg-ATP and reduced ferredoxin to reduce ring D of protochlorophyllide (Pchlide) to form chlorophyllide a (Chlide). This reaction is light-independent. The L component serves as a unique electron donor to the NB-component of the complex, and binds Mg-ATP	P
B2J3S5	Npun_F1891	Npun_F1891	8.81194	8.81644	8.78714	10.1894	10.4264	10.1861	4.27608	0	1.4621	18.2557	Uncharacterized protein	Protein conserved in bacteria	S
B2ITB0	Npun_R2587	Npun_R2587	6.23335	6.27542	6.02949	7.54934	7.77519	7.57571	3.81594	0.000129496	1.45399	13.9587	Phage tail tape measure protein, TP901 family	nuclear chromosome segregation	D
B2ITB7	Npun_R2594	Npun_R2594	7.96168	7.91478	7.80663	9.3161	9.19827	9.52867	3.76891	0.000125145	1.45332	13.5794	Uncharacterized protein	#N/A	#N/A
B2J6B4	Npun_F2218	Npun_F2218	6.97278	6.91576	6.78089	8.22178	8.39204	8.40518	4.22091	0	1.44986	17.6793	Glycosyl hydrolase family 63 C-terminal domain-containing protein	PFAM Mannosyl oligosaccharide glucosidase	M
B2J1I9	Npun_R1678	Npun_R1678	5.45764	6.09356	5.61925	7.05987	6.72406	7.71838	1.84205	0.00439641	1.44396	4.13916	Response regulator receiver protein	cheY-homologous receiver domain	T
B2IZJ5	Npun_F1418	Npun_F1418	9.03162	8.98808	9.0035	10.5089	10.3959	10.4266	5.62385	0	1.43605	39.8148	Orc1-like AAA ATPase domain-containing protein	AAA ATPase domain	L
B2J466	Npun_R3793	Npun_R3793	9.15224	9.16945	9.38432	10.7521	10.7	10.5613	3.97187	0	1.43578	15.291	Two component transcriptional regulator, winged helix family	Two component transcriptional regulator, winged helix family	T
B2J975	Npun_R5793	Npun_R5793	7.409	7.76785	7.63559	9.22515	8.64411	9.23948	2.52437	0.00111575	1.4321	6.44081	PBS lyase HEAT domain protein repeat-containing protein	PBS lyase HEAT domain protein repeat-containing protein	C
B2IZJ1	Npun_F1414	Npun_F1414	9.21876	9.06404	9.04533	10.5356	10.5414	10.5464	4.8867	0	1.43177	26.0103	Phage tail protein	phage tail protein, P2 protein I family	S
B2IW82	Npun_R1101	Npun_R1101	6.30508	6.17585	6.22872	7.55666	7.86804	7.58012	3.74517	0.000121896	1.43172	13.3918	Conserved hypothetical phage tail protein	T4-like virus tail tube protein gp19	S
B2J8I1	Npun_F2393	Npun_F2393	10.8675	5.46095	10.5012	9.93178	10.89	10.2912	0.333219	0.394548	1.42781	0.808233	Bile acid:sodium symporter	Sodium Bile acid symporter family	S
B2JAB9	Npun_R5898	Npun_R5898	5.19783	5.61735	5.76418	6.9271	6.8051	7.11422	2.75141	0.000759141	1.42236	7.4069	Putative PAS/PAC sensor protein	TIGRFAM PAS domain S-box	KT
B2J6X0	cysH	Npun_R5591	11.7368	11.7761	11.7308	13.2115	13.0946	13.1976	5.44698	0	1.42	35.9521	Phosphoadenosine 5'-phosphosulfate reductase (PAPS reductase) (EC 1.8.4.8) (3'-phosphoadenylylsulfate reductase) (PAPS reductase, thioredoxin dependent) (PAPS sulfotransferase) (PAdoPS reductase)	PFAM Phosphoadenosine phosphosulfate reductase	EH
B2J6A8	Npun_F2212	Npun_F2212	6.18891	6.28283	6.4955	7.6182	7.88583	7.72093	3.53962	0.000103152	1.41924	11.8679	NADPH-dependent FMN reductase	NADPH-dependent FMN reductase	S
B2IYY7	Npun_F4742	Npun_F4742	13.2466	13.1438	13.0867	14.6112	14.6074	14.5115	4.80835	0	1.41768	24.8575	Aldo/keto reductase (EC 1.1.1.65)	Aldo/keto reductase family	C
B2IXV5	Npun_R4657	Npun_R4657	12.4416	11.9984	12.4255	13.7458	13.6274	13.7287	3.15167	0.000338885	1.41214	9.42941	Glutaredoxin-family domain protein	TIGRFAM Glutaredoxin-family domain	O
B2J682	Npun_F2181	Npun_F2181	9.78057	9.62906	9.61688	11.0982	11.1806	10.983	4.26536	0	1.41178	18.1423	Amino acid adenylation domain protein (EC 1.2.1.31, EC 5.1.1.13)	TIGRFAM amino acid adenylation domain	Q
B2J5K6	Npun_F5431	Npun_F5431	10.1214	10.3247	10.17	11.6539	11.649	11.5481	4.43911	0	1.41161	20.069	Peptidase U62, modulator of DNA gyrase	modulator of DNA gyrase	S
B2J312	Npun_F3689	Npun_F3689	7.31616	7.6573	7.64445	9.01068	9.05367	8.78753	3.27826	0.000171021	1.41132	10.1679	CDP-alcohol phosphatidyltransferase	PFAM CDP-alcohol phosphatidyltransferase	I
B2J4U2	Npun_R0279	Npun_R0279	12.0998	11.9974	12.07	13.5221	13.2601	13.6183	3.65212	0.000112266	1.41114	12.68	UspA domain protein	Universal stress protein	T
B2J683	Npun_F2182	Npun_F2182	7.55391	7.38093	7.27736	8.8358	8.92015	8.68296	3.72559	0.000119601	1.4089	13.2388	Beta-ketoacyl synthase (EC 2.3.1.94, EC 5.1.1.11)	Beta-ketoacyl synthase	H
Q937E2	susB	Npun_F4951	8.52456	8.39008	8.28056	9.77782	9.8848	9.75867	4.19833	0	1.4087	17.4484	Sucrose synthase (EC 2.4.1.13)	PFAM sucrose synthase	M
B2J499	Npun_R3827	Npun_R3827	11.2326	11.103	11.411	12.6241	12.463	12.8735	3.1501	0.000337906	1.40465	9.42057	Photosystem one PsaX	PFAM Photosystem one PsaX	S
B2J3N6	Npun_F0169	Npun_F0169	7.30072	7.20144	6.98701	8.75168	8.58529	8.36238	3.18499	0.000347439	1.4034	9.61876	Iron-containing redox enzyme family protein	Iron-containing redox enzyme	S
B2IW32	Npun_R6207	Npun_R6207	8.9146	8.97495	8.95371	10.3681	10.2838	10.3952	5.49551	0	1.4013	36.9731	Uncharacterized protein	-	-
B2J419	Npun_F3742	Npun_F3742	8.52826	8.43039	8.29025	9.82449	9.90002	9.72797	4.09789	0	1.40119	16.4573	Cytochrome P450 (EC 1.14.14.1)	PFAM cytochrome P450	Q
B2J3G9	plsX	Npun_F0098	8.98472	8.88702	8.92899	10.3233	10.3549	10.3257	5.89721	0	1.40106	46.6129	Phosphate acyltransferase (EC 2.3.1.274) (Acyl-ACP phosphotransacylase) (Acyl-[acyl-carrier-protein]--phosphate acyltransferase) (Phosphate-acyl-ACP acyltransferase)	Catalyzes the reversible formation of acyl-phosphate (acyl-PO(4)) from acyl- acyl-carrier-protein (acyl-ACP). This enzyme utilizes acyl-ACP as fatty acyl donor, but not acyl-CoA	I
B2J0T6	Npun_R1619	Npun_R1619	8.94072	8.67272	8.8527	10.266	10.2098	10.1889	4.157	0	1.39952	17.0337	Peptidase U62, modulator of DNA gyrase	modulator of DNA gyrase	S
B2IXU4	Npun_R4646	Npun_R4646	10.7011	10.607	10.8056	12.2463	11.7693	12.2881	2.86455	0.000555695	1.39665	7.93441	Uncharacterized protein	-	-
B2IZT4	Npun_R1525	Npun_R1525	8.27526	7.90408	8.2574	9.45639	9.59324	9.57625	3.39297	9.25e-05	1.39638	10.8834	Phosphate-starvation-inducible E-like protein	PFAM Phosphate-starvation-inducible E	S
B2J4F8	Npun_F5329	Npun_F5329	6.74738	6.98315	7.42158	8.66415	8.07559	8.58822	2.16966	0.00246896	1.39195	5.14537	SnoaL-like domain-containing protein	SnoaL-like domain	S
B2IXF8	Npun_R1259	Npun_R1259	9.93363	9.80871	9.88855	11.2751	11.2155	11.2998	5.20779	0	1.38648	31.3147	Signal transduction histidine kinase (STHK), LytS	Signal Transduction Histidine Kinase	S
B2IYL8	Npun_R1398	Npun_R1398	5.86447	6.25673	5.14088	7.0686	7.14998	7.20274	1.86769	0.0041877	1.38642	4.21225	AAA ATPase, central domain protein (EC 3.6.4.6)	PFAM ATPase family associated with various cellular activities (AAA)	O
B2IXA1	Npun_R1198	Npun_R1198	6.66721	6.71786	6.99283	8.13621	8.26426	8.13406	3.64172	0.000112033	1.38554	12.6027	Three-Cys-motif partner protein TcmP	-	-
B2J3E5	Npun_R5269	Npun_R5269	9.49477	9.35226	9.3894	10.9077	10.6357	10.8419	3.93561	0	1.38294	14.9705	Sulfurtransferase	Rhodanese Homology Domain	P
B2IWT5	Npun_R4581	Npun_R4581	7.56674	7.37671	7.35703	8.83509	8.9138	8.69344	3.92338	0	1.38062	14.864	DUF3891 domain-containing protein	Protein of unknown function (DUF3891)	S
B2J3H0	fabH	Npun_F0099	9.7123	9.6942	9.69463	11.041	11.1088	11.0854	6.51174	0	1.378	66.4214	Beta-ketoacyl-[acyl-carrier-protein] synthase III (Beta-ketoacyl-ACP synthase III) (KAS III) (EC 2.3.1.180) (3-oxoacyl-[acyl-carrier-protein] synthase 3) (3-oxoacyl-[acyl-carrier-protein] synthase III)	Catalyzes the condensation reaction of fatty acid synthesis by the addition to an acyl acceptor of two carbons from malonyl-ACP. Catalyzes the first condensation reaction which initiates fatty acid synthesis and may therefore play a role in governing the total rate of fatty acid production. Possesses both acetoacetyl-ACP synthase and acetyl transacylase activities. Its substrate specificity deter…	I
B2J3M3	Npun_R0153	Npun_R0153	6.79677	7.13142	7.09944	8.36268	8.85649	7.93066	2.05424	0.00299958	1.37406	4.7722	Metallophosphoesterase	PFAM Calcineurin-like phosphoesterase	S
B2J341	Npun_R3718	Npun_R3718	8.03108	8.08297	7.95672	9.38297	9.48536	9.31966	4.64746	0	1.3724	22.6463	Sulfate ABC transporter, ATPase subunit	Part of the ABC transporter complex CysAWTP involved in sulfate thiosulfate import. Responsible for energy coupling to the transport system	P
B2J2W5	Npun_R3642	Npun_R3642	6.67218	6.50446	6.5874	7.97679	8.0372	7.85675	4.35056	0	1.36889	19.0632	Oxidoreductase domain protein (EC 1.1.99.28)	Oxidoreductase family, C-terminal alpha beta domain	S
B2IVB0	Npun_R1060	Npun_R1060	5.32236	5.75604	5.13876	6.82498	6.81666	6.66008	2.69131	0.000812217	1.36152	7.13958	Diguanylate cyclase/phosphodiesterase with GAF sensor	Diguanylate cyclase	T
B2J1G4	acsF	Npun_F1653	11.6626	11.744	11.4626	12.9341	13.1047	12.9019	3.69025	0.000116254	1.35717	12.9671	Magnesium-protoporphyrin IX monomethyl ester [oxidative] cyclase (Mg-protoporphyrin IX monomethyl ester oxidative cyclase) (EC 1.14.13.81)	Catalyzes the formation of the isocyclic ring in chlorophyll biosynthesis. Mediates the cyclase reaction, which results in the formation of divinylprotochlorophyllide (Pchlide) characteristic of all chlorophylls from magnesium-protoporphyrin IX 13-monomethyl ester (MgPMME)	S
B2ITC9	Npun_R2606	Npun_R2606	12.2031	12.1194	11.7354	13.3097	13.3602	13.4528	3.08021	0.000389503	1.35495	9.03492	Uncharacterized protein	#N/A	#N/A
B2J3L9	Npun_R0149	Npun_R0149	9.05925	8.71406	9.0835	10.4216	10.1952	10.2882	3.2346	0.000362229	1.34938	9.90728	Tocopherol cyclase	Tocopherol cyclase	S
B2IZP2	Npun_R1472	Npun_R1472	10.3642	10.3596	10.3812	11.5961	11.8617	11.6939	4.18679	0	1.34892	17.3317	Cyclic nucleotide-binding protein	PFAM Cyclic nucleotide-binding	T
B2IYM3	Npun_F1403	Npun_F1403	9.59133	9.44444	9.34269	10.6743	10.9642	10.7794	3.57218	0.000105882	1.34648	12.0977	Phage tail sheath protein fi-like protein	PFAM Phage tail sheath protein	S
B2IXQ3	Npun_R3100	Npun_R3100	6.10029	5.93849	6.07332	7.39263	7.41226	7.33556	4.77467	0	1.34278	24.3776	Alcohol dehydrogenase GroES domain protein	Alcohol dehydrogenase GroES-associated	E
B2J9P4	Npun_R2514	Npun_R2514	6.88763	7.19575	7.22627	8.55962	8.29384	8.48371	3.25396	0.000366197	1.34251	10.022	Putative ribonuclease BN	TIGRFAM YihY family protein (not ribonuclease BN)	S
B2IV89	Npun_R1039	Npun_R1039	7.04224	7.44644	7.13235	8.42908	8.61363	8.59836	3.22494	0.000359447	1.34001	9.85047	Uncharacterized protein	-	-
B2J6X2	Npun_F5593	Npun_F5593	5.9663	6.27877	6.25993	7.75719	7.12509	7.64052	2.44148	0.00142843	1.33927	6.11628	Transcriptional regulator, TetR family	Bacterial transcriptional repressor C-terminal	K
B2J5P6	mtnA	Npun_F5471	10.6184	10.6285	10.6077	11.9982	11.9219	11.9236	6.06653	0	1.32969	51.3921	Methylthioribose-1-phosphate isomerase (M1Pi) (MTR-1-P isomerase) (EC 5.3.1.23) (S-methyl-5-thioribose-1-phosphate isomerase)	Catalyzes the interconversion of methylthioribose-1- phosphate (MTR-1-P) into methylthioribulose-1-phosphate (MTRu-1- P)	J
B2J690	Npun_F2189	Npun_F2189	8.25731	8.14359	8.15088	9.53969	9.64263	9.35791	3.89407	0	1.32948	14.6115	RimK domain protein ATP-grasp	PFAM RimK domain protein ATP-grasp	HJ
B2IWK0	Npun_F2923	Npun_F2923	12.9021	12.8549	12.8467	14.1833	14.1964	14.198	6.70272	0	1.32462	74.1456	NAD-dependent epimerase/dehydratase (EC 3.13.1.1)	PFAM NAD dependent epimerase dehydratase family	GM
B2JC22	Npun_EF008	Npun_EF008	8.77851	8.80728	8.68227	10.1037	10.1362	9.99274	4.6708	0	1.32153	22.9546	CobQ/CobB/MinD/ParA nucleotide binding domain-containing protein	Involved in chromosome partitioning	D
B2J591	psaL	Npun_F3864	15.7853	15.6007	15.5488	16.9918	16.8641	17.0384	3.92535	0	1.31984	14.8811	Photosystem I reaction center subunit XI (PSI subunit V) (PSI-L)	PFAM photosystem I reaction centre, subunit XI	S
B2J8F9	Npun_F2369	Npun_F2369	6.37293	6.3472	6.25236	7.63647	7.69748	7.59437	5.00554	0	1.31861	27.8608	Multi-sensor signal transduction multi-kinase	Histidine kinase-, DNA gyrase B-, and HSP90-like ATPase	KLT
B2J691	Npun_F2190	Npun_F2190	8.05434	8.04121	7.91262	9.17371	9.51421	9.26475	3.53077	0.000102079	1.31483	11.8061	MvdD family ATP-grasp ribosomal peptide maturase	PFAM RimK-like ATP-grasp domain	HJ
B2J121	Npun_R3463	Npun_R3463	7.61709	7.84031	7.59987	9.04461	9.02695	8.93007	3.987	0	1.31478	15.4266	Pvc16 N-terminal domain-containing protein	Protein of unknown function (DUF4255)	S
B2IV87	nifH	Npun_R1035	9.24367	9.34671	9.91513	11.1145	10.3383	10.9961	1.83458	0.00446674	1.31445	4.11804	Nitrogenase iron protein (EC 1.18.6.1) (Nitrogenase Fe protein) (Nitrogenase component II) (Nitrogenase reductase)	The key enzymatic reactions in nitrogen fixation are catalyzed by the nitrogenase complex, which has 2 components the iron protein and the molybdenum-iron protein	P
B2IV56	Npun_R1001	Npun_R1001	7.46548	7.162	7.45081	8.63677	8.67535	8.68813	3.70406	0.000117904	1.30732	13.0727	RimK domain protein ATP-grasp	RimK domain protein ATP-grasp	HJ
B2J447	Npun_R3774	Npun_R3774	8.78414	8.76746	8.78595	10.1847	10.0516	9.98638	4.60392	0	1.29503	22.082	Pathogenesis related protein-like protein	SPTR Pathogenesis related protein-like protein	S
B2IYC3	Npun_F6454	Npun_F6454	6.93592	6.96083	6.77819	8.13626	8.1864	8.23593	4.45231	0	1.29455	20.2234	ATP-binding protein	PFAM Archaeal ATPase	S
B2IZV2	Npun_R3283	Npun_R3283	6.77406	5.97301	6.49314	7.74302	7.57164	7.79475	2.21047	0.00235134	1.28974	5.28261	Isopropylmalate/homocitrate/citramalate synthase	-	-
B2IV35	Npun_F0980	Npun_F0980	10.198	9.84855	10.1694	11.4086	11.2773	11.3967	3.37621	0.000182896	1.28891	10.776	DUF1517 domain-containing protein	Protein of unknown function (DUF1517)	S
B2JAZ4	Npun_AF243	Npun_AF243	6.03141	6.44795	6.41182	7.53961	7.70786	7.50943	3.03158	0.000380567	1.28857	8.77525	AAA ATPase	trisaccharide binding	K
B2J684	Npun_F2183	Npun_F2183	8.47	8.393	8.36597	9.64672	9.83718	9.60953	4.12407	0	1.28815	16.7102	Amino acid adenylation domain protein (EC 1.2.1.31, EC 5.1.1.11)	Pfam:HxxPF_rpt	Q
B2IZ26	Npun_R4784	Npun_R4784	7.92103	7.95624	7.87149	9.15939	9.21122	9.24091	5.52535	0	1.28759	37.6153	Methyltransferase (EC 2.1.1.-)	DNA methylase	L
B2J9J7	cpcT	Npun_F0744	10.2282	10.1769	10.2839	11.4346	11.549	11.5645	4.82297	0	1.28633	25.0686	Chromophore lyase CpcT/CpeT (EC 4.-.-.-)	CpeT/CpcT family (DUF1001)	E
B2J422	Npun_F3745	Npun_F3745	10.633	10.9594	10.8129	12.0931	12.0945	12.0603	3.75572	0.000123995	1.28083	13.4748	FAD dependent oxidoreductase	PFAM FAD dependent oxidoreductase	Q
B2J388	Npun_F5208	Npun_F5208	12.2747	12.1376	12.1386	13.5254	13.3929	13.4746	4.55365	0	1.28071	21.4479	DUF2839 domain-containing protein	Protein of unknown function (DUF2839)	S
B2IYA2	Npun_R6432	Npun_R6432	4.54395	5.52429	5.4953	6.19069	6.4865	6.72429	1.63597	0.00744328	1.27932	3.5822	DUF411 domain-containing protein	Protein of unknown function, DUF	S
B2J7R4	Npun_F4131	Npun_F4131	8.95	9.09452	9.10446	10.3268	10.3224	10.3338	4.85568	0	1.27799	25.5477	histidine kinase (EC 2.7.13.3)	Histidine kinase	T
B2J0D8	Npun_R6570	Npun_R6570	9.97792	9.98739	10.0187	11.3347	11.1119	11.3652	4.02753	0	1.27589	15.7958	Pyridoxamine 5'-phosphate oxidase-related, FMN-binding	PFAM pyridoxamine 5'-phosphate	S
B2J9U1	Npun_R2564	Npun_R2564	7.2185	7.15983	7.17013	8.44667	8.47347	8.45095	6.44756	0	1.27421	64.0105	Aminotransferase, class V (EC 2.8.1.7)	Cysteine desulfurase	E
B2J9T8	Npun_R2561	Npun_R2561	11.8537	11.6039	11.8481	13.0733	12.9461	13.1061	3.7335	0.000120401	1.27332	13.3004	DUF1995 domain-containing protein	Domain of unknown function (DUF1995)	S
B2J3Y6	Npun_R1955	Npun_R1955	8.52899	8.86671	9.03144	10.1226	9.95119	10.162	2.85001	0.000673684	1.26956	7.86477	RanBP2-type domain-containing protein	-	-
B2J4T0	Npun_F0267	Npun_F0267	7.52244	7.31943	7.34731	8.79198	8.74951	8.45514	3.29607	0.000173355	1.26915	10.276	tRNA--hydroxylase	Hydroxylase for synthesis of 2-methylthio-cis-ribozeatin in tRNA	FJ
B2J685	Npun_F2184	Npun_F2184	11.5041	11.4191	11.4488	12.7552	12.8169	12.6059	4.32833	0	1.26867	18.8186	Amino acid adenylation domain protein (EC 5.1.1.13)	TIGRFAM amino acid adenylation domain	Q
B2IUP6	Npun_F4453	Npun_F4453	6.65578	6.27764	6.24784	7.60801	7.62307	7.75569	3.09181	0.000391939	1.26851	9.09793	Penicillin-binding protein, transpeptidase (EC 2.4.1.129)	Penicillin-binding protein, dimerisation domain	M
B2J7Z4	Npun_F5657	Npun_F5657	3.89268	6.19422	5.9257	6.71698	6.60341	6.48969	0.802075	0.0585007	1.26583	1.73513	Transcriptional regulator, MerR family	MerR HTH family regulatory protein	K
B2IZJ2	Npun_F1415	Npun_F1415	12.0003	11.8928	11.8752	13.2344	13.1096	13.2196	4.65908	0	1.26512	22.7992	Uncharacterized protein	-	-
B2J3S6	Npun_F1892	Npun_F1892	5.55865	5.44911	5.95218	6.80399	7.1541	6.7844	2.53639	0.00111983	1.26085	6.48909	OmpA/MotB domain protein	COGs COG2885 Outer membrane protein and related peptidoglycan-associated (lipo)protein	M
B2IYB6	acsF	Npun_F6446	11.6468	11.5352	11.6585	12.8956	12.8513	12.8741	5.16165	0	1.26019	30.4912	Magnesium-protoporphyrin IX monomethyl ester [oxidative] cyclase (Mg-protoporphyrin IX monomethyl ester oxidative cyclase) (EC 1.14.13.81)	Catalyzes the formation of the isocyclic ring in chlorophyll biosynthesis. Mediates the cyclase reaction, which results in the formation of divinylprotochlorophyllide (Pchlide) characteristic of all chlorophylls from magnesium-protoporphyrin IX 13-monomethyl ester (MgPMME)	H
Q93TM9	pcyA	Npun_R5577	6.89807	7.10824	6.59387	8.1367	8.12439	8.11051	2.96069	0.000439791	1.25714	8.40893	Phycocyanobilin:ferredoxin oxidoreductase (EC 1.3.7.5)	Catalyzes the four-electron reduction of biliverdin IX- alpha (2-electron reduction at both the A and D rings)	C
B2J469	Npun_F3797	Npun_F3797	8.6248	8.38086	8.61129	9.78821	9.77368	9.81658	4.0109	0	1.25384	15.6433	histidine kinase (EC 2.7.13.3)	Motif C-terminal to PAS motifs (likely to contribute to PAS structural domain)	T
B2J8R5	Npun_R4176	Npun_R4176	7.36448	7.69011	7.60446	8.87527	8.98684	8.54	2.77629	0.000716736	1.24769	7.52014	Carbonic anhydrase (EC 4.2.1.1) (Carbonate dehydratase)	Reversible hydration of carbon dioxide	H
B2J931	Npun_R5747	Npun_R5747	4.82414	6.54165	6.47459	6.89481	7.44628	7.22387	0.996999	0.0343584	1.24153	2.1257	Tetratricopeptide TPR_2 repeat protein	Tetratricopeptide TPR_2 repeat protein	LO
B2JAC8	Npun_R5910	Npun_R5910	9.91822	9.70102	10.0641	11.1821	11.0947	11.1174	3.46856	9.74e-05	1.23694	11.3808	Glutathione S-transferase, C-terminal domain protein	Glutathione S-transferase	O
B2ITA7	Npun_R2584	Npun_R2584	7.73577	7.49562	7.53733	8.73651	8.90144	8.83562	3.82043	0.000130277	1.23495	13.9954	DUF2190 family protein	#N/A	#N/A
B2J396	Npun_R5216	Npun_R5216	6.1501	6.04466	5.91239	7.21916	7.34199	7.24941	4.02945	0	1.23447	15.8135	Transglutaminase-like domain-containing protein	aldo-keto reductase (NADP) activity	S
B2ITC4	Npun_R2601	Npun_R2601	7.4587	7.25946	7.39104	8.47422	8.57892	8.75448	3.59526	0.000107677	1.23281	12.2631	ParB/Sulfiredoxin domain-containing protein	chromosome segregation	K
B2J7M3	Npun_R4090	Npun_R4090	7.12771	7.34763	7.43291	8.60041	8.19449	8.80726	2.43896	0.00142771	1.2313	6.10661	Uncharacterized protein	Tfp pilus assembly protein FimV	NU
B2IT96	Npun_R0857	Npun_R0857	7.2904	7.39372	7.47476	8.5373	8.56815	8.74355	3.90814	0	1.23004	14.7322	GUN4 domain protein	TIR domain	S
B2J0P6	Npun_R1578	Npun_R1578	9.5116	9.30962	9.29991	10.5806	10.6922	10.5203	3.86077	0	1.22397	14.3297	Peptidoglycan-binding domain 1 protein	peptidoglycan-binding domain-containing protein	M
B2J6T2	psbL	Npun_F5553	8.15976	8.08565	8.37759	9.49471	8.92029	9.87181	1.86642	0.00418275	1.22127	4.20862	Photosystem II reaction center protein L (PSII-L)	One of the components of the core complex of photosystem II (PSII). PSII is a light-driven water plastoquinone oxidoreductase that uses light energy to abstract electrons from H(2)O, generating O(2) and a proton gradient subsequently used for ATP formation. It consists of a core antenna complex that captures photons, and an electron transfer chain that converts photonic excitation into a charge s…	U
B2J7I1	Npun_R2348	Npun_R2348	9.46781	9.34514	9.27213	10.7137	10.1473	10.8851	2.21637	0.00235454	1.22033	5.30269	Thioredoxin	Belongs to the thioredoxin family	O
B2J575	Npun_F3848	Npun_F3848	9.80211	9.92864	9.72872	11.0323	11.2092	10.8772	3.38991	0.000184773	1.21977	10.8637	Delta-aminolevulinic acid dehydratase (EC 4.2.1.24)	Belongs to the ALAD family	H
B2J2J0	Npun_R1759	Npun_R1759	8.6674	8.67599	8.88438	10.0401	9.79808	10.0444	3.45406	9.63e-05	1.21825	11.2837	histidine kinase (EC 2.7.13.3)	Histidine kinase-, DNA gyrase B-, and HSP90-like ATPase	T
B2IYL5	Npun_R1394	Npun_R1394	10.1554	9.99554	9.87115	11.1658	11.3763	11.1304	3.38228	0.000183362	1.21683	10.8148	Cytochrome P450 (EC 1.14.14.1)	PFAM cytochrome P450	Q
B2J4M6	psaB	Npun_R0210	13.9935	13.9107	13.5141	15.0307	15.1908	14.8437	2.61242	0.00103191	1.2156	6.80159	Photosystem I P700 chlorophyll a apoprotein A2 (EC 1.97.1.12) (PsaB)	PsaA and PsaB bind P700, the primary electron donor of photosystem I (PSI), as well as the electron acceptors A0, A1 and FX. PSI is a plastocyanin cytochrome c6-ferredoxin oxidoreductase, converting photonic excitation into a charge separation, which transfers an electron from the donor P700 chlorophyll pair to the spectroscopically characterized acceptors A0, A1, FX, FA and FB in turn. Oxidized …	C
B2J461	Npun_F3788	Npun_F3788	9.03375	8.62045	8.39269	9.92651	9.82867	9.92497	2.50432	0.00128912	1.21109	6.361	Cyanobacterial aminoacyl-tRNA synthetase CAAD domain-containing protein	CAAD domains of cyanobacterial aminoacyl-tRNA synthetase	S
B2IZI2	Npun_R6565	Npun_R6565	7.23909	6.97551	7.0751	8.22975	8.35814	8.33404	3.8235	0.000130751	1.21074	14.0206	MotA/TolQ/ExbB proton channel domain-containing protein	Phage shock protein A	KT
B2J738	uvrB	Npun_R0467	8.67701	8.69182	8.69523	9.91509	9.94187	9.83699	5.5368	0	1.20996	37.8647	UvrABC system protein B (Protein UvrB) (Excinuclease ABC subunit B)	damaged site, the DNA wraps around one UvrB monomer. DNA wrap is dependent on ATP binding by UvrB and probably causes local melting of the DNA helix, facilitating insertion of UvrB beta-hairpin between the DNA strands. Then UvrB probes one DNA strand for the presence of a lesion. If a lesion is found the UvrA subunits dissociate and the UvrB-DNA preincision complex is formed. This complex is subs…	L
B2J6T1	psbF	Npun_F5552	10.3797	9.69424	10.1456	11.6911	10.6785	11.4774	1.51807	0.00929104	1.20918	3.28583	Cytochrome b559 subunit beta (PSII reaction center subunit VI)	This b-type cytochrome is tightly associated with the reaction center of photosystem II (PSII). PSII is a light-driven water plastoquinone oxidoreductase that uses light energy to abstract electrons from H(2)O, generating O(2) and a proton gradient subsequently used for ATP formation. It consists of a core antenna complex that captures photons, and an electron transfer chain that converts photoni…	C
B2IW66	Npun_F1085	Npun_F1085	2.52666	5.56282	2.58119	4.65218	4.97512	4.66695	0.526951	0.154334	1.20786	1.19756	Response regulator receiver protein	PFAM response regulator receiver	KT
B2J5T8	Npun_F0319	Npun_F0319	10.1279	9.65174	9.83696	11.2491	10.5081	11.4822	1.68834	0.00668347	1.2076	3.71883	Outer membrane protein beta-barrel domain-containing protein	Has lipid A 3-O-deacylase activity. Hydrolyzes the ester bond at the 3 position of lipid A, a bioactive component of lipopolysaccharide (LPS), thereby releasing the primary fatty acyl moiety	M
B2IUM8	Npun_R4435	Npun_R4435	9.13628	8.87138	8.90308	10.2291	10.0605	10.2401	3.53782	0.000103053	1.20633	11.8553	Response regulator receiver modulated GAF sensor protein	response regulator, receiver	T
B2IUI3	Npun_F2752	Npun_F2752	14.4239	14.3134	14.2821	15.5238	15.5904	15.5236	4.81194	0	1.20609	24.9092	phosphoribulokinase (EC 2.7.1.19)	PFAM Phosphoribulokinase uridine kinase	G
B2IZI5	Npun_F1408	Npun_F1408	9.07396	8.96971	9.04302	10.3107	10.1306	10.2578	4.38981	0	1.20416	19.5028	Peptidoglycan-binding LysM	PFAM LysM domain	S
B2J5I5	Npun_F5408	Npun_F5408	11.5498	11.6825	11.5489	12.7934	12.9076	12.687	3.99413	0	1.20228	15.4909	Cysteine synthase (EC 2.5.1.47)	Belongs to the cysteine synthase cystathionine beta- synthase family	E
B2J8L9	Npun_R2435	Npun_R2435	8.23345	8.17499	8.12968	9.35494	9.45418	9.3307	4.80972	0	1.20057	24.8772	Radical SAM domain protein	Domain of unknown function (DUF4070)	C
B2IT16	Npun_F0767	Npun_F0767	7.92789	7.78842	7.87982	9.12181	8.93604	9.12148	4.06068	0	1.19439	16.1042	HAD-superfamily hydrolase, subfamily IA, variant 1 (EC 3.1.3.18)	subfamily IA, variant 1	S
B2IZV5	ispH	Npun_R3286	9.07405	8.99154	9.0415	10.1578	10.3429	10.1865	4.35874	0	1.19336	19.154	4-hydroxy-3-methylbut-2-enyl diphosphate reductase (HMBPP reductase) (EC 1.17.7.4)	Catalyzes the conversion of 1-hydroxy-2-methyl-2-(E)- butenyl 4-diphosphate (HMBPP) into a mixture of isopentenyl diphosphate (IPP) and dimethylallyl diphosphate (DMAPP). Acts in the terminal step of the DOXP MEP pathway for isoprenoid precursor biosynthesis	IM
B2J0H7	Npun_R6609	Npun_R6609	7.70046	7.64385	7.48058	8.93514	8.69633	8.76674	3.60156	0.000108434	1.1911	12.3087	Metallophosphoesterase	PFAM Calcineurin-like phosphoesterase	S
B2IX81	Npun_F6344	Npun_F6344	8.58731	8.51303	8.87552	10.0267	9.56706	9.95461	2.56288	0.00113408	1.19082	6.59653	Co-chaperone DjlA N-terminal domain-containing protein	PFAM Mo-dependent nitrogenase	P
B2J6T9	Npun_F5560	Npun_F5560	7.01707	7.39083	7.36059	8.50006	8.37227	8.46766	3.15702	0.000340859	1.1905	9.45961	Basic region leucine zipper	Protein conserved in bacteria	S
B2IXE4	fni	Npun_R1243	9.02897	8.86481	8.9911	10.1536	10.24	10.0423	4.00914	0	1.18367	15.6272	Isopentenyl-diphosphate delta-isomerase (IPP isomerase) (EC 5.3.3.2) (Isopentenyl diphosphate:dimethylallyl diphosphate isomerase) (Isopentenyl pyrophosphate isomerase) (Type 2 isopentenyl diphosphate isomerase) (IDI-2)	Involved in the biosynthesis of isoprenoids. Catalyzes the 1,3-allylic rearrangement of the homoallylic substrate isopentenyl (IPP) to its allylic isomer, dimethylallyl diphosphate (DMAPP)	C
B2J911	Npun_F5727	Npun_F5727	7.38205	7.73118	6.67827	8.46373	8.46722	8.41036	1.72435	0.00601949	1.18327	3.81464	NUDIX hydrolase	NUDIX domain	F
B2J8P5	Npun_F2461	Npun_F2461	8.24493	8.34797	8.24404	9.44543	9.71212	9.22902	2.92344	0.000429942	1.1832	8.22211	Amino acid adenylation domain protein (EC 5.1.1.13)	AMP-binding enzyme C-terminal domain	Q
B2J3K0	Npun_R0130	Npun_R0130	7.52476	7.44666	7.5577	8.71732	8.49315	8.86348	3.33123	0.000178512	1.18161	10.4926	Uncharacterized protein	-	-
B2J787	Npun_F2231	Npun_F2231	8.15628	8.13169	8.06547	9.22941	9.43739	9.23	4.03728	0	1.18112	15.8858	Short-chain dehydrogenase/reductase SDR (EC 1.1.1.100)	Belongs to the short-chain dehydrogenases reductases (SDR) family	IQ
B2J166	Npun_F4952	Npun_F4952	9.54938	9.54405	9.47689	10.745	10.7226	10.6403	5.12665	0	1.17918	29.8807	Beta-phosphoglucomutase (EC 2.4.1.230, EC 5.4.2.6)	haloacid dehalogenase superfamily, subfamily IA, variant 3 with third motif having DD or ED	G
B2IZM4	Npun_F1453	Npun_F1453	11.1767	11.1957	11.1691	12.4291	12.2739	12.3757	4.85351	0	1.17904	25.5156	Two component transcriptional regulator, LuxR family	response regulator, receiver	K
B2J6T0	psbE	Npun_F5551	13.2593	13.0739	13.3112	14.4897	14.211	14.473	3.28214	0.000171701	1.17646	10.1913	Cytochrome b559 subunit alpha (PSII reaction center subunit V)	This b-type cytochrome is tightly associated with the reaction center of photosystem II (PSII). PSII is a light-driven water plastoquinone oxidoreductase that uses light energy to abstract electrons from H(2)O, generating O(2) and a proton gradient subsequently used for ATP formation. It consists of a core antenna complex that captures photons, and an electron transfer chain that converts photoni…	C
B2JBX9	Npun_DF013	Npun_DF013	3.79161	3.63072	4.49815	4.70891	6.17813	4.5617	0.947561	0.0395435	1.17608	2.02515	Microcin J25-processing protein McjB C-terminal domain-containing protein	#N/A	#N/A
B2JAJ4	Npun_AR065	Npun_AR065	4.96743	4.29602	5.04232	6.04653	5.99484	5.79031	2.03252	0.00325597	1.1753	4.70434	Filamentous haemagglutinin family outer membrane protein	TIGRFAM filamentous hemagglutinin family N-terminal domain	U
B2J589	Npun_F3862	Npun_F3862	14.9138	14.928	14.519	15.7885	15.9107	16.1777	2.5731	0.00113769	1.17204	6.63838	Photosystem I reaction center subunit III (PSI-F)	PFAM Photosystem I reaction centre subunit III	S
B2J7M0	Npun_F4087	Npun_F4087	4.19713	3.82775	4.98806	5.8464	5.18511	5.49525	1.39358	0.0121541	1.17127	2.98836	Uncharacterized protein	Plasmid pRiA4b ORF-3-like protein	S
B2J9V3	Npun_F2576	Npun_F2576	6.58672	6.36534	6.42823	7.51728	7.85444	7.50879	3.04984	0.000384196	1.16674	8.87195	Uncharacterized protein	-	-
B2IVW8	ureE	Npun_R6143	7.04471	6.94283	7.141	8.305	8.0509	8.2712	3.54277	0.000103647	1.16618	11.8899	Urease accessory protein UreE	Involved in urease metallocenter assembly. Binds nickel. Probably functions as a nickel donor during metallocenter assembly	O
B2J687	Npun_F2186	Npun_F2186	10.674	10.5157	10.5043	11.7098	11.8309	11.65	3.969	0	1.1656	15.2654	Alcohol dehydrogenase, zinc-binding domain protein (EC 1.1.1.14)	Alcohol dehydrogenase GroES-like domain	C
B2J034	Npun_F3380	Npun_F3380	8.25759	8.18626	8.32563	9.46856	9.41623	9.37957	4.77391	0	1.16496	24.3669	PpiC-type peptidyl-prolyl cis-trans isomerase	PPIC-type PPIASE domain	O
B2J497	Npun_R3825	Npun_R3825	8.26242	8.46537	8.54945	9.57856	9.49228	9.69038	3.45776	9.65e-05	1.16133	11.3084	histidine kinase (EC 2.7.13.3)	Histidine kinase-, DNA gyrase B-, and HSP90-like ATPase	T
B2ITG2	Npun_R2639	Npun_R2639	8.11785	8.22221	7.99732	9.2841	9.27754	9.25755	4.22571	0	1.1606	17.7286	Glycosyl transferase, group 1 (EC 2.4.1.345)	PFAM Glycosyl transferase, group 1	M
B2IZM2	Npun_R1449	Npun_R1449	6.62766	6.92982	6.93386	8.10742	7.93366	7.92231	3.22097	0.000358072	1.15735	9.82723	histidine kinase (EC 2.7.13.3)	Histidine kinase-, DNA gyrase B-, and HSP90-like ATPase	T
B2J6J2	Npun_R4018	Npun_R4018	5.58699	5.64296	6.25848	7.27709	7.18086	6.49899	1.62226	0.00761864	1.15617	3.54695	Immunity protein Imm1	Immunity protein Imm1	S
B2IXP8	Npun_F3089	Npun_F3089	6.5093	6.60298	6.545	7.73646	7.77297	7.61047	4.4763	0	1.1542	20.5069	PRC-barrel domain protein	PRC-barrel domain	S
B2JA70	Npun_R5847	Npun_R5847	9.07029	9.1161	9.05817	10.2602	10.2006	10.2408	5.8852	0	1.15236	46.2913	Glycosyl transferase, family 2	PFAM Glycosyl transferase family 2	S
B2J3W4	Npun_F1932	Npun_F1932	6.26058	6.25421	6.37101	7.51279	7.26352	7.53522	3.56189	0.000105161	1.14191	12.0245	Secretion protein HlyD family protein	Barrel-sandwich domain of CusB or HlyD membrane-fusion	V
B2IX79	Npun_F6342	Npun_F6342	8.12162	8.0299	7.57646	9.2691	9.04469	8.83854	2.25924	0.00207859	1.14145	5.45039	O-methyltransferase, family 2 (EC 2.1.1.38)	Dimerisation domain	Q
B2J618	Npun_R0404	Npun_R0404	9.74386	9.53202	9.67166	10.6491	10.6367	11.074	2.71916	0.000822451	1.13741	7.26237	Nuclear transport factor 2	Belongs to the orange carotenoid-binding protein family	S
B2IWI2	Npun_R2903	Npun_R2903	8.2833	8.28812	8.26166	9.46751	9.41609	9.3555	5.35102	0	1.13534	34.0148	histidine kinase (EC 2.7.13.3)	Histidine kinase-, DNA gyrase B-, and HSP90-like ATPase	T
B2J4P5	Npun_F0229	Npun_F0229	8.18059	8.22947	8.53545	9.546	9.25044	9.54392	2.80115	0.000654633	1.13162	7.63482	FAD dependent oxidoreductase	Flavin containing amine oxidoreductase	Q
Q937E1	spsB	Npun_R4579	9.03586	9.24536	8.93679	10.1468	10.2366	10.2247	3.53963	0.00010325	1.13005	11.8679	Glycosyl transferase, group 1 (EC 2.4.1.21) (Putative sucrose-phosphate synthase (EC 2.4.1.14))	PFAM Glycosyl transferases group 1	M
B2IVP3	Npun_F4489	Npun_F4489	7.98463	7.77279	7.76554	9.06882	9.21058	8.63118	2.40752	0.00140653	1.12921	5.98732	Uncharacterized protein	#N/A	#N/A
B2J9F8	Npun_R0705	Npun_R0705	9.1988	8.71397	8.89406	10.1199	10.006	10.0551	2.824	0.00066463	1.12473	7.74159	Uncharacterized protein	-	-
B2J218	Npun_R5069	Npun_R5069	9.75509	9.52743	9.59978	10.7539	10.8207	10.6802	3.86016	0	1.12417	14.3247	Methylenetetrahydrofolate reductase	PFAM Methylenetetrahydrofolate reductase	C
B2J686	Npun_F2185	Npun_F2185	7.82492	7.83624	7.51756	8.85885	9.01283	8.67222	2.83983	0.000670364	1.12173	7.81637	Prolyl 4-hydroxylase, alpha subunit	-	-
B2IX74	Npun_R6336	Npun_R6336	8.18733	8.0467	8.18568	9.06183	9.49109	9.22141	2.95226	0.0004375	1.11821	8.3663	Pyridoxamine 5'-phosphate oxidase-related, FMN-binding	PFAM Pyridoxamine 5'-phosphate oxidase	S
B2IYK8	Npun_R1387	Npun_R1387	9.04661	8.98257	8.86273	10.1025	10.0639	10.079	4.45941	0	1.11781	20.3069	Beta-lactamase domain protein	exonuclease of the beta-lactamase fold involved in RNA processing	J
B2J421	Npun_F3744	Npun_F3744	8.4217	8.66616	8.37223	9.57407	9.62955	9.60967	3.5739	0.000105986	1.11773	12.1099	DUF2993 domain-containing protein	Protein of unknown function (DUF2993)	S
B2ITC1	Npun_R2598	Npun_R2598	7.57003	7.27614	6.92586	8.38504	8.09997	8.63325	2.00369	0.00354614	1.11541	4.6154	Uncharacterized protein	#N/A	#N/A
B2J7Q0	Npun_F4117	Npun_F4117	5.27764	5.61847	5.68997	6.87939	6.50896	6.54042	2.51587	0.00124518	1.11423	6.40688	DNA polymerase III, delta subunit	TIGRFAM DNA polymerase III, delta subunit	L
B2J8P0	Npun_F2456	Npun_F2456	6.81035	6.84847	6.44307	8.07175	7.92656	7.44569	2.08268	0.00285174	1.11403	4.86215	Uncharacterized protein	interspecies interaction between organisms	KLT
B2J456	ilvD	Npun_R3783	11.5849	11.7762	11.496	12.7991	12.7689	12.6247	3.45262	9.61e-05	1.11188	11.2741	Dihydroxy-acid dehydratase (DAD) (EC 4.2.1.9)	Belongs to the IlvD Edd family	EG
B2IZB2	Npun_R6491	Npun_R6491	14.2675	14.2249	14.3343	15.5142	15.306	15.3386	3.98512	0	1.11067	15.4097	Superoxide dismutase (EC 1.15.1.1)	radicals which are normally produced within the cells and which are toxic to biological systems	C
B2J7J8	Npun_F4065	Npun_F4065	9.12006	9.03807	9.08452	10.1684	10.2746	10.1299	4.6365	0	1.1101	22.5029	(R)-citramalate synthase (EC 2.3.3.21)	Belongs to the alpha-IPM synthase homocitrate synthase family	E
B2IUI4	metK	Npun_F2753	13.0986	12.8732	12.7723	13.9777	14.1311	13.9639	3.25947	0.000270016	1.10951	10.0549	S-adenosylmethionine synthase (AdoMet synthase) (EC 2.5.1.6) (MAT) (Methionine adenosyltransferase)	Catalyzes the formation of S-adenosylmethionine (AdoMet) from methionine and ATP. The overall synthetic reaction is composed of two sequential steps, AdoMet formation and the subsequent tripolyphosphate hydrolysis which occurs prior to release of AdoMet from the enzyme	H
B2J2Z0	Npun_R3667	Npun_R3667	7.97409	8.12418	8.06446	9.25137	9.00507	9.23262	3.59581	0.000107892	1.10878	12.2671	Methyltransferase type 11	PFAM Methyltransferase domain	Q
B2J041	Npun_R4846	Npun_R4846	6.98989	7.16718	7.12185	8.23133	8.13764	8.23567	4.23889	0	1.10858	17.8652	Glycosyl transferase, family 2	Glycosyltransferase like family 2	M
B2J343	Npun_F3720	Npun_F3720	13.7096	13.5625	13.5822	14.6917	14.7491	14.7359	4.63523	0	1.10746	22.4863	geranylgeranyl diphosphate reductase (EC 1.3.1.83) (Geranylgeranyl reductase)	TIGRFAM geranylgeranyl reductase	C
B2J754	Npun_R0485	Npun_R0485	6.82818	6.69845	6.28986	7.66831	7.89278	7.57723	2.38688	0.0015098	1.10727	5.91009	DUF3611 family protein	Protein of unknown function (DUF3611)	C
B2J0H8	mtnP	Npun_F6610	8.75195	8.58683	8.34833	9.70721	9.79154	9.50627	2.80503	0.000655817	1.10597	7.65286	S-methyl-5'-thioadenosine phosphorylase (EC 2.4.2.28) (5'-methylthioadenosine phosphorylase) (MTA phosphorylase) (MTAP)	Catalyzes the reversible phosphorylation of S-methyl-5'- thioadenosine (MTA) to adenine and 5-methylthioribose-1-phosphate. Involved in the breakdown of MTA, a major by-product of polyamine biosynthesis. Responsible for the first step in the methionine salvage pathway after MTA has been generated from S- adenosylmethionine. Has broad substrate specificity with 6- aminopurine nucleosides as prefer…	F
B2IV98	Npun_F1048	Npun_F1048	9.90257	9.76578	9.8513	10.9545	10.9479	10.9263	4.95343	0	1.10299	27.0338	Fatty acid hydroxylase domain-containing protein	Fatty acid hydroxylase superfamily	I
B2J5B4	pheA	Npun_R3887	6.03271	6.20504	6.49638	7.42999	6.95803	7.64931	1.96521	0.00360784	1.10106	4.49863	Prephenate dehydratase (PDT) (EC 4.2.1.51)	PFAM Prephenate dehydratase	E
B2J8C3	Npun_R0618	Npun_R0618	11.0995	10.719	10.8056	12.0355	11.7667	12.1234	2.65727	0.000916759	1.10045	6.99199	Ferredoxin thioredoxin reductase, alpha chain	Ferredoxin thioredoxin reductase variable alpha chain	S
B2J444	Npun_F3771	Npun_F3771	8.12628	7.9482	8.37845	9.35044	9.14876	9.25351	2.87524	0.000558491	1.09993	7.98594	Acid phosphatase/vanadium-dependent haloperoxidase related	PFAM Divergent PAP2 family	S
B2J2J7	Npun_F1766	Npun_F1766	6.74092	6.72162	6.81231	7.88677	7.89601	7.79011	4.82996	0	1.09934	25.1703	Multi-sensor signal transduction multi-kinase	Histidine kinase-, DNA gyrase B-, and HSP90-like ATPase	KLT
B2J8R1	Npun_R4172	Npun_R4172	10.4679	10.385	10.2889	11.4926	11.5201	11.4217	4.29532	0	1.09756	18.461	Methyltransferase type 11	PFAM Methyltransferase type 11	Q
B2J446	Npun_R3773	Npun_R3773	8.1294	8.0115	8.18336	9.23086	8.92026	9.45271	2.59422	0.00109306	1.09319	6.72562	DUF2488 family protein	Protein of unknown function (DUF2488)	S
B2J2R8	Npun_R1840	Npun_R1840	7.93413	7.79496	7.87438	8.94512	8.9759	8.96168	4.91765	0	1.09307	26.4801	Cell shape-determining protein MreC (Cell shape protein MreC)	Rod shape-determining protein MreC	M
B2IW54	Npun_R6231	Npun_R6231	7.11557	7.14018	6.65458	8.11258	8.03337	8.03631	2.61558	0.00103527	1.09064	6.81485	Fatty acid desaturase (EC 1.14.19.39)	PFAM Fatty acid desaturase	I
B2J6H6	Npun_R4002	Npun_R4002	9.72769	9.61087	9.65642	10.6983	10.8477	10.7085	4.29172	0	1.08653	18.4224	Flavin-dependent dehydrogenase	COGs COG0644 Dehydrogenase (flavoprotein)	C
B2IXT2	Npun_R4632	Npun_R4632	7.70043	7.6429	7.67785	8.70473	8.76304	8.81115	5.19047	0	1.08591	31.0029	Adenylate/guanylate cyclase with GAF sensor and FHA domain protein (EC 4.6.1.1)	PFAM Adenylate and Guanylate cyclase catalytic domain	T
B2J2D2	Npun_F0021	Npun_F0021	5.59171	5.4623	5.12157	6.93365	5.98966	6.50966	1.61882	0.00773449	1.0858	3.53814	Response regulator receiver protein	PFAM response regulator receiver	T
B2IV80	Npun_R1026	Npun_R1026	9.8336	9.79156	9.73186	10.8918	10.8122	10.9028	4.91102	0	1.08326	26.3789	Phospho-2-dehydro-3-deoxyheptonate aldolase (EC 2.5.1.54)	Stereospecific condensation of phosphoenolpyruvate (PEP) and D-erythrose-4-phosphate (E4P) giving rise to 3-deoxy-D- arabino-heptulosonate-7-phosphate (DAHP)	E
B2J7V1	Npun_R5611	Npun_R5611	7.3003	7.16863	7.12548	8.33255	8.26254	8.24008	4.26669	0	1.08026	18.1563	histidine kinase (EC 2.7.13.3)	Histidine kinase-, DNA gyrase B-, and HSP90-like ATPase	T
B2J1G1	ispG	Npun_F5054	11.8788	11.8137	11.8302	12.9097	12.9889	12.8648	4.89972	0	1.08023	26.207	4-hydroxy-3-methylbut-2-en-1-yl diphosphate synthase (ferredoxin) (EC 1.17.7.1) (1-hydroxy-2-methyl-2-(E)-butenyl 4-diphosphate synthase)	Converts 2C-methyl-D-erythritol 2,4-cyclodiphosphate (ME-2,4cPP) into 1-hydroxy-2-methyl-2-(E)-butenyl 4-diphosphate	I
B2IVX3	Npun_R6148	Npun_R6148	7.13811	7.05701	7.14116	8.18609	8.29665	8.09148	4.10326	0	1.07931	16.5088	histidine kinase (EC 2.7.13.3)	PFAM Histidine kinase-, DNA gyrase B-, and HSP90-like ATPase	T
B2IVY2	Npun_F6157	Npun_F6157	10.8509	10.5442	10.4675	11.7519	11.751	11.5972	2.9659	0.000441234	1.07916	8.4354	Cobalamin (Vitamin B12) biosynthesis CbiM protein	PFAM Cobalt uptake substrate-specific transmembrane region	P
B2J490	psaA	Npun_F3818	16.2146	16.1117	15.9861	17.1127	17.2809	17.1555	3.69149	0.000116631	1.07889	12.9766	Photosystem I P700 chlorophyll a apoprotein A1 (EC 1.97.1.12) (PsaA)	PsaA and PsaB bind P700, the primary electron donor of photosystem I (PSI), as well as the electron acceptors A0, A1 and FX. PSI is a plastocyanin cytochrome c6-ferredoxin oxidoreductase, converting photonic excitation into a charge separation, which transfers an electron from the donor P700 chlorophyll pair to the spectroscopically characterized acceptors A0, A1, FX, FA and FB in turn. Oxidized …	C
B2IVF7	Npun_F2809	Npun_F2809	8.83465	9.10243	9.07235	10.166	10.0956	9.97995	3.36631	0.000181971	1.07736	10.713	Cysteine synthase (EC 2.5.1.47)	Belongs to the cysteine synthase cystathionine beta- synthase family	E
B2IVQ6	Npun_R4503	Npun_R4503	7.55037	7.10495	7.6484	8.48848	8.63345	8.41375	2.41376	0.00141141	1.07732	6.01083	Response regulator receiver modulated diguanylate phosphodiesterase	PFAM EAL domain	T
B2IW95	Npun_F1114	Npun_F1114	6.80427	7.5141	7.42501	8.36149	8.2746	8.33235	2.05806	0.0030072	1.07502	4.7842	Conserved hypothetical phage tail protein	T4-like virus tail tube protein gp19	S
B2J3H1	Npun_F0100	Npun_F0100	8.77281	9.00454	9.00427	10.0785	9.83993	10.0845	3.18601	0.000348214	1.07377	9.62465	Malonyl CoA-acyl carrier protein transacylase (EC 2.3.1.39)	malonyl CoA-acyl carrier protein transacylase	I
B2J5S7	Npun_F0308	Npun_F0308	7.51405	7.41774	7.96413	8.9443	8.37714	8.79417	1.96225	0.00360049	1.07323	4.48972	GCN5-related N-acetyltransferase (EC 2.3.1.110)	PFAM Acetyltransferase (GNAT) family	K
B2J4M8	Npun_F0212	Npun_F0212	6.18107	6.28666	5.90197	7.29707	7.42971	6.85956	2.18016	0.00247559	1.07221	5.1804	Peptidase M24	Metallopeptidase family M24	E
B2IVT3	Npun_F4534	Npun_F4534	10.6417	10.5602	10.6871	11.6905	11.7152	11.6996	5.03526	0	1.0721	28.3435	Methyltransferase type 11	Methionine biosynthesis protein MetW	HM
B2IUE7	Npun_R2716	Npun_R2716	7.64321	8.15488	7.59033	8.86156	8.80257	8.93767	2.36102	0.00160387	1.07112	5.81448	MazG family protein	TIGRFAM MazG family protein	S
B2IUL6	Npun_R4421	Npun_R4421	8.45524	8.57299	8.71087	9.83336	9.33223	9.78303	2.43517	0.001422	1.06984	6.09213	DUF5331 domain-containing protein	Family of unknown function (DUF5331)	S
B2J1V8	Npun_R3564	Npun_R3564	5.58557	7.6365	7.36882	8.02299	7.99156	7.78561	0.759207	0.0665371	1.06976	1.65093	histidine kinase (EC 2.7.13.3)	signal transduction protein containing a membrane domain an EAL and a GGDEF domain	T
B2J3I3	Npun_R0112	Npun_R0112	6.69847	6.43763	6.78421	7.78926	7.73926	7.58792	3.04382	0.000382632	1.06538	8.83994	DUF1257 domain-containing protein	Protein of unknown function (DUF1257)	S
B2IW93	Npun_F1112	Npun_F1112	12.2458	12.2885	12.1464	13.2302	13.3506	13.2854	4.38425	0	1.06185	19.44	Phage tail sheath protein	Phage tail sheath C-terminal domain	S
B2J8P7	Npun_F2463	Npun_F2463	5.54467	5.70661	5.34346	6.59449	6.86657	6.31002	2.27787	0.0020476	1.05878	5.5156	Amino acid adenylation domain protein (EC 5.1.1.12)	Pfam:HxxPF_rpt	Q
B2IUN8	Npun_F4445	Npun_F4445	12.3312	12.0748	12.2186	13.2681	13.2639	13.2667	3.85191	0.000131868	1.05801	14.2557	Aminotransferase, class V (EC 2.6.1.51)	PFAM Aminotransferase	E
B2J9U0	Npun_R2563	Npun_R2563	6.82805	7.10243	4.10869	7.0694	7.32983	6.8084	0.473362	0.194102	1.05616	1.09191	Methyltransferase (EC 2.1.1.-)	DNA methylase	L
B2J8C7	Npun_R0622	Npun_R0622	10.0766	9.89193	9.96108	11.0517	10.9993	11.0455	4.3203	0	1.05564	18.731	Class II aldolase/adducin family protein	PFAM Class II Aldolase and Adducin N-terminal domain	G
B2J9E9	Npun_F0696	Npun_F0696	9.10707	9.13642	9.15858	10.2376	10.1505	10.1796	5.43051	0	1.05523	35.6119	Putative transcriptional regulator, GntR family (EC 2.6.1.39)	PFAM Aminotransferase class I and II	EK
B2IZ13	Npun_R4769	Npun_R4769	7.45828	7.74542	7.56029	8.58305	8.6136	8.73285	3.41558	9.41e-05	1.05517	11.03	histidine kinase (EC 2.7.13.3)	Hpt domain	T
B2ITA2	Npun_R2579	Npun_R2579	9.1736	9.19758	8.81759	10.0594	10.2172	10.0765	2.86817	0.000556391	1.05477	7.95181	Uncharacterized protein	#N/A	#N/A
B2IV34	Npun_F0979	Npun_F0979	7.97167	8.11692	8.05021	9.14446	8.9608	9.19679	3.65614	0.000112735	1.05442	12.71	Pentapeptide repeat protein	PFAM Pentapeptide repeats (8 copies)	S
B2IUK0	Npun_R2771	Npun_R2771	9.04532	9.00892	9.08031	10.1189	10.0747	10.0976	5.77308	0	1.0522	43.3935	Squalene/phytoene synthase	PFAM Squalene phytoene synthase	I
B2J9L3	Npun_R2479	Npun_R2479	8.80629	8.88374	8.99583	9.94707	9.88369	10.0106	4.04007	0	1.05184	15.9117	Metal-dependent phosphohydrolase	Metal dependent phosphohydrolases with conserved 'HD' motif.	S
B2J4C5	Npun_F5294	Npun_F5294	6.97838	6.70424	6.61132	7.74022	7.62519	8.08381	2.40082	0.00140514	1.05176	5.96218	PBS lyase HEAT domain protein repeat-containing protein CpcE	PBS lyase HEAT-like repeat	C
B2J8I4	Npun_R2396	Npun_R2396	12.4757	12.3697	12.6531	13.6733	13.2535	13.7226	2.45519	0.00143927	1.05029	6.16895	Uncharacterized protein	ATPase activity	T
B2IVT2	Npun_F4533	Npun_F4533	7.77946	7.73797	7.93196	8.82981	8.88175	8.88863	4.15216	0	1.05026	16.9858	ABC transporter related	ABC-type polysaccharide polyol phosphate transport system ATPase component	GM
B2IZM7	Npun_F1456	Npun_F1456	8.77546	8.80892	8.73528	9.80706	9.8398	9.81998	5.83561	0	1.04906	44.9867	Conserved hypothetical protein CHP03032 domain-containing protein	TIGRFAM TIGR03032 family protein	K
B2IY09	Npun_R4713	Npun_R4713	9.08626	9.03477	8.77571	10.0113	10.093	9.9388	3.23374	0.000361669	1.04878	9.9022	Alpha/beta hydrolase fold protein (EC 3.4.11.5)	TAP-like protein	I
B2J7L9	Npun_R4086	Npun_R4086	6.58869	6.7128	6.81213	7.71507	7.69654	7.84213	3.72286	0.000119469	1.0467	13.2177	Nucleotidyltransferase family protein	Nucleotidyltransferase	S
B2IVW9	Npun_R6144	Npun_R6144	6.4474	6.11713	6.04953	7.22395	7.47846	7.0372	2.37709	0.00156445	1.04185	5.87374	Integral membrane protein	#N/A	#N/A
B2IUY7	Npun_R6091	Npun_R6091	7.92689	8.10547	7.70907	8.82069	9.0477	8.99792	2.83409	0.000667894	1.04163	7.78917	Translation initiation factor IF-2 domain protein	Translation initiation factor IF-2	L
B2ITL3	Npun_F4348	Npun_F4348	9.91566	9.93711	9.9144	10.9475	11.0076	10.9181	5.53642	0	1.03534	37.8563	Glycosyl transferase, group 1	PFAM Glycosyl transferases group 1	M
B2IV23	Npun_R6128	Npun_R6128	9.79504	9.64294	9.6188	10.7317	10.7186	10.7088	4.30932	0	1.03413	18.6119	Glycolate oxidase, subunit GlcD (EC 1.1.2.4)	TIGRFAM glycolate oxidase, subunit GlcD	C
B2J976	Npun_R5794	Npun_R5794	9.54633	9.45706	9.59147	10.6028	10.2456	10.8413	2.35996	0.00160077	1.03164	5.81058	Putative signal transduction protein with CBS domains (EC 1.1.1.205)	PFAM CBS domain	S
B2J736	Npun_R0465	Npun_R0465	7.3664	7.59138	7.7343	8.8591	8.2865	8.64108	2.1869	0.00248561	1.03153	5.20298	DUF1330 domain-containing protein	-	-
B2ITB6	Npun_F2593	Npun_F2593	8.48365	8.53269	8.26839	9.24118	9.58067	9.55288	2.79077	0.000650329	1.03	7.58676	Uncharacterized protein	#N/A	#N/A
B2IY06	Npun_F4709	Npun_F4709	9.40243	9.3799	9.00297	10.221	10.4443	10.2069	2.61915	0.00103978	1.029	6.82986	Glycosyl transferase, group 1 (EC 2.4.1.14)	Sucrose synthase	G
B2IX88	Npun_F1185	Npun_F1185	6.78521	6.35346	6.03299	7.23591	7.3396	7.67071	1.803	0.00488615	1.02486	4.02951	histidine kinase (EC 2.7.13.3)	Signal transduction histidine kinase, subgroup 1, dimerisation phosphoacceptor domain	T
B2IWJ5	Npun_R2917	Npun_R2917	9.41825	9.38121	9.37969	10.3621	10.485	10.4042	4.93883	0	1.02405	26.8066	Squalene/phytoene synthase (EC 2.5.1.21)	PFAM Squalene phytoene synthase	I
B2IX80	Npun_F6343	Npun_F6343	6.45223	6.71673	5.83577	7.29583	7.60136	7.17953	1.61737	0.0077317	1.02399	3.53444	Radical SAM domain protein	Elongator protein 3, MiaB family, Radical SAM	C
B2J0A7	Npun_R4914	Npun_R4914	8.96528	9.18665	9.27374	10.2176	9.97178	10.2997	2.78987	0.000649552	1.02114	7.58261	PpiC domain-containing protein	PPIC-type PPIASE domain	G
B2J1P3	Npun_R1739	Npun_R1739	7.63859	8.01954	7.43613	8.90104	8.69859	8.55689	2.17233	0.00247006	1.02075	5.15425	NADPH-dependent FMN reductase	PFAM NADPH-dependent FMN reductase	S
B2IZL2	Npun_F1435	Npun_F1435	9.18316	9.24628	9.2021	10.1578	10.3104	10.217	4.52714	0	1.01791	21.1206	Glycogen debranching enzyme, putative (EC 3.2.1.33)	glycogen debranching	G
B2IYC1	nadA	Npun_R6452	8.00139	7.89172	7.97286	9.01193	8.93055	8.97295	4.82964	0	1.01649	25.1657	Quinolinate synthase (EC 2.5.1.72)	Catalyzes the condensation of iminoaspartate with dihydroxyacetone phosphate to form quinolinate	H
B2J6L4	Npun_F4040	Npun_F4040	6.30715	5.78046	6.30825	7.063	7.39611	6.98341	2.02826	0.00325188	1.01555	4.6911	Uncharacterized protein	-	-
B2IWR6	Npun_R4562	Npun_R4562	8.68397	8.502	8.55874	9.61787	9.59331	9.5769	4.292	0	1.01446	18.4254	Cytochrome P450 (EC 1.14.14.154)	Cytochrome P450	C
B2J3D1	Npun_R5255	Npun_R5255	6.01053	6.04092	6.19994	7.04231	7.14606	7.10629	3.97945	0	1.01442	15.3588	NurA domain-containing protein	PFAM NurA domain	S
B2ITH4	Npun_R2652	Npun_R2652	7.18794	7.03573	7.42803	7.99559	8.2655	8.43119	2.39382	0.00140168	1.01353	5.93596	HAD-superfamily hydrolase, subfamily IA, variant 3 (EC 3.1.3.18)	TIGRFAM HAD-superfamily hydrolase, subfamily IA, variant 3	S
B2J3D6	Npun_F5260	Npun_F5260	6.39109	6.92657	6.12348	7.56441	7.5735	7.34074	1.82168	0.00462611	1.0125	4.08171	Uncharacterized protein	-	-
B2IT11	Npun_F0762	Npun_F0762	10.1156	10.0669	9.89498	11.0253	11.0592	11.0279	3.92987	0	1.01165	14.9205	FAD linked oxidase domain protein (EC 1.1.2.4)	FAD linked oxidase domain protein	C
B2J5E3	Npun_F3917	Npun_F3917	14.9412	14.9649	14.8009	15.8756	15.961	15.8987	4.21821	0	1.00942	17.6515	D-fructose 1,6-bisphosphatase class 2/sedoheptulose 1,7-bisphosphatase (FBPase class 2/SBPase) (EC 3.1.3.11) (EC 3.1.3.37)	Belongs to the FBPase class 2 family	G
B2J493	Npun_R3821	Npun_R3821	7.47272	7.93812	7.41422	8.5862	8.33592	8.92212	1.87769	0.00407604	1.0064	4.24102	Uncharacterized protein	-	-
B2J2T9	Npun_F1863	Npun_F1863	12.5185	12.4031	12.4344	13.4881	13.4378	13.4418	4.91204	0	1.00388	26.3944	Rieske (2Fe-2S) domain protein (EC 1.14.13.82)	Pheophorbide a oxygenase	P
B2IUW8	Npun_F6072	Npun_F6072	10.6545	10.61	10.8916	11.8124	11.3997	11.9531	2.2289	0.00215595	1.00306	5.3455	Beta-Ig-H3/fasciclin	Four repeated domains in the Fasciclin I family of proteins, present in many other contexts.	M
B2IXR9	Npun_F3125	Npun_F3125	7.92601	7.95438	7.95923	8.89295	8.96842	8.98633	5.296	0	1.0027	32.9512	Uncharacterized protein	-	-
B2IUR6	Npun_R4474	Npun_R4474	7.81912	7.80988	8.01595	8.81383	8.92776	8.90881	3.72081	0.000119074	1.00182	13.2018	Oxidoreductase domain protein (EC 1.1.1.18)	Oxidoreductase family, C-terminal alpha beta domain	S
B2IY81	Npun_R6408	Npun_R6408	5.52076	5.86893	5.72351	6.82102	6.72839	6.56211	2.86127	0.000621335	0.999441	7.91866	Effector-associated domain-containing protein	#N/A	#N/A
B2J3F4	Npun_R0083	Npun_R0083	9.71312	9.51706	9.5625	10.6473	10.4448	10.6983	3.29178	0.0001728	0.999235	10.2498	Uncharacterized protein	PFAM Ankyrin repeat	S
B2IZU8	Npun_R3279	Npun_R3279	9.50052	9.33769	9.58298	10.5206	10.3019	10.5888	3.04585	0.000383152	0.996694	8.85073	Red chlorophyll catabolite reductase	Red chlorophyll catabolite reductase (RCC reductase)	S
B2ITW7	Npun_F5964	Npun_F5964	7.72229	7.98355	7.98154	8.86425	8.81999	8.98819	3.23683	0.000362791	0.99502	9.92041	histidine kinase (EC 2.7.13.3)	Signal transducing histidine kinase homodimeric	T
B2J4A6	Npun_F3834	Npun_F3834	6.59147	6.93435	7.56276	7.53849	8.22157	8.31108	1.24572	0.0179205	0.994186	2.65321	FIST C-domain domain-containing protein	PFAM FIST C domain	S
B2IW77	Npun_F1096	Npun_F1096	8.22131	8.35646	8.33425	9.32426	9.21329	9.35349	4.11363	0	0.993004	16.6089	Mono-oxygenase ydhR	Putative mono-oxygenase ydhR	S
B2J751	pfkA	Npun_R0482	9.53285	9.55474	9.66424	10.5495	10.5835	10.5971	4.67929	0	0.99276	23.0677	ATP-dependent 6-phosphofructokinase (ATP-PFK) (Phosphofructokinase) (EC 2.7.1.11) (Phosphohexokinase)	Catalyzes the phosphorylation of D-fructose 6-phosphate to fructose 1,6-bisphosphate by ATP, the first committing step of glycolysis	F
B2J2N2	Npun_R1801	Npun_R1801	9.86544	9.85051	9.81223	11.0726	10.4143	11.006	2.03439	0.00326007	0.988226	4.71013	DUF3455 domain-containing protein	Protein of unknown function (DUF3455)	S
B2IU19	Npun_R6017	Npun_R6017	6.93521	6.5535	6.50753	7.69698	7.52013	7.74178	2.54369	0.00112572	0.987553	6.51853	DUF3110 domain-containing protein	Protein of unknown function (DUF3110)	S
B2J7F6	Npun_F2305	Npun_F2305	5.91594	5.56715	5.96015	6.85806	6.96787	6.57724	2.35602	0.00159691	0.986642	5.79614	Uncharacterized protein	chlorophyll binding	M
B2IVJ6	Npun_F2848	Npun_F2848	7.96844	7.68423	7.85608	8.84967	8.83864	8.77374	3.47897	9.86e-05	0.984432	11.4509	Transcriptional regulator, TetR family	PFAM Bacterial regulatory proteins, tetR family	K
B2ITU4	Npun_F5941	Npun_F5941	10.2062	10.2131	10.1534	11.1936	11.1801	11.1413	5.63093	0	0.980762	39.9778	Monooxygenase, FAD-binding (EC 1.14.13.50)	PFAM monooxygenase FAD-binding	CH
B2J6X8	Npun_R5599	Npun_R5599	7.9558	7.98615	7.90949	8.9495	9.04521	8.77882	3.56126	0.000105058	0.974029	12.0201	O-methyltransferase, family 3 (EC 2.1.1.104)	PFAM O-methyltransferase	S
B2IVU1	comB	Npun_R4542	11.6587	11.3969	11.3327	12.4736	12.2841	12.5514	2.80206	0.000655027	0.973579	7.63906	Probable 2-phosphosulfolactate phosphatase (EC 3.1.3.71)	Belongs to the ComB family	H
B2IX48	Npun_F6308	Npun_F6308	11.6177	11.5938	11.6756	12.6221	12.5373	12.6462	4.72835	0	0.972824	23.7326	Ycf66 family protein	PFAM Ycf66 protein N-terminus	D
B2IV53	Npun_R0998	Npun_R0998	10.6214	10.5359	10.5737	11.553	11.5573	11.5293	5.49587	0	0.969541	36.9809	Peptidoglycan-binding domain 1 protein	peptidoglycan-binding domain-containing protein	M
B2IX07	Npun_F6258	Npun_F6258	9.14451	9.03625	9.1653	10.1314	10.0685	10.0517	4.49263	0	0.968488	20.702	Phospholipid/glycerol acyltransferase	PFAM Phospholipid glycerol acyltransferase	I
B2J588	tsaD	Npun_R3861	8.26801	8.38714	8.18771	9.27916	9.17215	9.29519	3.80889	0.000128266	0.967877	13.9012	tRNA N6-adenosine threonylcarbamoyltransferase (EC 2.3.1.234) (N6-L-threonylcarbamoyladenine synthase) (t(6)A synthase) (t(6)A37 threonylcarbamoyladenosine biosynthesis protein TsaD) (tRNA threonylcarbamoyladenosine biosynthesis protein TsaD)	Required for the formation of a threonylcarbamoyl group on adenosine at position 37 (t(6)A37) in tRNAs that read codons beginning with adenine. Is involved in the transfer of the threonylcarbamoyl moiety of threonylcarbamoyl-AMP (TC-AMP) to the N6 group of A37, together with TsaE and TsaB. TsaD likely plays a direct catalytic role in this reaction	J
B2J274	Npun_F5128	Npun_F5128	7.92903	7.7771	8.05799	8.80326	9.00725	8.85692	3.16911	0.000343612	0.967769	9.5281	Calcium-binding protein	-	-
B2J2C4	Npun_F0013	Npun_F0013	12.4876	12.4208	12.2634	13.3248	13.4261	13.3238	3.69027	0.000116379	0.967658	12.9673	Alpha amylase, catalytic region (EC 2.4.1.19)	Alpha amylase, catalytic domain	G
B2IYF0	Npun_R1321	Npun_R1321	13.728	13.6264	13.4575	14.5762	14.6456	14.492	3.36211	0.000181513	0.967315	10.6864	MFS transporter	ABC-type Mn2 Zn2 transport systems permease components	P
B2J6W3	Npun_F5584	Npun_F5584	15.8748	15.7785	15.7418	16.7692	16.769	16.7495	4.74738	0	0.964195	23.9955	Fructose-1,6-bisphosphate aldolase (FBP aldolase) (EC 4.1.2.13)	Fructose-bisphosphate aldolase, class II, Calvin cycle subtype	G
B2IW13	Npun_F6188	Npun_F6188	11.5241	11.3734	11.3339	12.3578	12.4275	12.3374	3.94432	0	0.963755	15.047	Transcriptional regulator, LysR family	Bacterial regulatory helix-turn-helix protein, lysR family	K
B2J2J1	Npun_R1760	Npun_R1760	6.54146	7.05044	6.21962	7.38498	7.85687	7.4595	1.56693	0.00850549	0.963276	3.40684	histidine kinase (EC 2.7.13.3)	GAF domain	T
B2J5A7	Npun_F3880	Npun_F3880	7.25647	7.55418	7.42962	8.623	8.11604	8.38794	2.31839	0.00193616	0.962239	5.65965	HesB/YadR/YfhF-family protein	Belongs to the HesB IscA family	S
B2IW40	mobA	Npun_R6217	7.51078	7.19073	7.3605	8.38022	8.25775	8.31009	3.20175	0.000353741	0.962019	9.71532	Probable molybdenum cofactor guanylyltransferase (MoCo guanylyltransferase) (EC 2.7.7.77) (GTP:molybdopterin guanylyltransferase) (Mo-MPT guanylyltransferase) (Molybdopterin guanylyltransferase) (Molybdopterin-guanine dinucleotide synthase) (MGD synthase)	Transfers a GMP moiety from GTP to Mo-molybdopterin (Mo- MPT) cofactor (Moco or molybdenum cofactor) to form Mo- molybdopterin guanine dinucleotide (Mo-MGD) cofactor	H
B2ITD2	Npun_R2609	Npun_R2609	9.17635	9.0331	8.7993	9.9263	9.88517	10.081	2.81284	0.000660194	0.961227	7.68926	Portal protein	#N/A	#N/A
B2J8G0	Npun_R2370	Npun_R2370	8.86673	8.87591	8.81635	9.80649	9.8573	9.77733	5.25751	0	0.960707	32.2269	Amidohydrolase (EC 3.5.1.14)	PFAM Peptidase family M20 M25 M40	S
B2J1M0	Npun_R1710	Npun_R1710	9.63347	9.57732	9.63649	10.5955	10.594	10.5331	5.35266	0	0.958449	34.0471	Long-chain acyl-[acyl-carrier-protein] reductase (AAR) (EC 1.2.1.80)	TIGRFAM long-chain fatty acyl-ACP reductase (aldehyde-forming)	S
B2ITW6	Npun_F5963	Npun_F5963	9.39605	9.30874	9.34841	10.3722	10.2601	10.2878	4.65094	0	0.955608	22.692	Methyl-accepting chemotaxis sensory transducer	Methyl-accepting chemotaxis protein (MCP) signaling domain	NT
B2IUC3	rpsU	Npun_F0963	12.4196	12.7681	11.7113	13.5162	12.1007	14.1448	0.632566	0.102892	0.954247	1.40383	30S ribosomal protein S21	Belongs to the bacterial ribosomal protein bS21 family	J
B2IUQ1	Npun_R4458	Npun_R4458	9.6856	9.94992	9.47494	10.7557	10.4879	10.7274	2.38495	0.00150906	0.953528	5.9029	Ycf34 family protein	chloroplast protein Ycf34	S
B2IY21	Npun_F4726	Npun_F4726	6.23275	6.91409	5.92826	7.17335	7.22407	7.535	1.41857	0.0117441	0.952438	3.04689	ATPase associated with various cellular activities, AAA_5	AAA domain (dynein-related subfamily)	V
B2IW23	psb27	Npun_R6198	13.4385	13.4654	13.3994	14.4142	14.347	14.3981	5.35675	0	0.951991	34.1276	Photosystem II lipoprotein Psb27 (Photosystem II 11 kDa protein)	Plays a role in the repair and or biogenesis of the calcium-manganese-oxide cluster on the lumenal face of the thylakoid membrane. Its presence in a photosystem II (PSII) preparation prevents binding of some small extrinsic subunits and thus assembly of calcium-manganese-oxide cluster	M
B2IUR1	Npun_R4469	Npun_R4469	9.01674	8.97562	8.99371	9.93661	9.98412	9.90508	5.47739	0	0.946582	36.5886	Putative signal transduction protein with Nacht domain protein	Soluble NSF attachment protein, SNAP	T
B2IZK9	Npun_R1432	Npun_R1432	5.99101	6.00213	5.88541	7.03062	6.9606	6.72288	3.15091	0.00033815	0.94518	9.42516	histidine kinase (EC 2.7.13.3)	Histidine kinase-, DNA gyrase B-, and HSP90-like ATPase	T
B2J784	Npun_F0519	Npun_F0519	9.72232	10.1543	9.96361	10.9689	10.5732	11.133	1.98074	0.00359308	0.944949	4.54549	DUF1257 domain-containing protein	Protein of unknown function (DUF1257)	S
B2J791	Npun_R2235	Npun_R2235	9.88575	9.88003	10.0597	10.7238	10.9891	10.9359	3.14494	0.000336933	0.941103	9.39159	Putative signal transduction protein with EFhand domain protein	SPTR Asr1131 protein	DTZ
B2J130	Npun_R3473	Npun_R3473	7.25676	7.30681	7.18858	8.10536	8.25748	8.20946	4.11734	0	0.940048	16.6448	Glycosyl transferase, family 2	PFAM Glycosyl transferase family 2	S
B2J2U3	dapL	Npun_R3615	13.2084	13.128	13.1137	14.084	14.0901	14.091	5.23025	0	0.938317	31.7237	LL-diaminopimelate aminotransferase (DAP-AT) (DAP-aminotransferase) (LL-DAP-aminotransferase) (EC 2.6.1.83)	Involved in the synthesis of meso-diaminopimelate (m-DAP or DL-DAP), required for both lysine and peptidoglycan biosynthesis. Catalyzes the direct conversion of tetrahydrodipicolinate to LL-diaminopimelate	E
B2J688	proC	Npun_F2187	8.77671	8.46602	8.6087	9.58834	9.62036	9.45736	3.09864	0.00039413	0.938208	9.1352	Pyrroline-5-carboxylate reductase (P5C reductase) (P5CR) (EC 1.5.1.2) (PCA reductase)	Catalyzes the reduction of 1-pyrroline-5-carboxylate (PCA) to L-proline	E
B2IXJ7	Npun_R3023	Npun_R3023	7.93388	8.14195	7.3973	8.86414	8.92224	8.50082	1.65634	0.00737719	0.938026	3.63495	Amino acid adenylation domain protein (EC 6.1.1.13, EC 6.3.2.26)	TIGRFAM amino acid adenylation domain	Q
B2J3Z3	Npun_R1968	Npun_R1968	11.2641	11.2521	11.1227	12.0908	12.2407	12.1203	3.88711	0	0.937627	14.5522	PfkB domain protein (EC 2.7.1.20)	pfkB family carbohydrate kinase	G
B2J0J4	Npun_F6626	Npun_F6626	7.43724	7.48783	7.54737	8.44421	8.2747	8.56384	3.32303	0.000177049	0.936768	10.4417	Uncharacterized protein	-	-
B2J9N5	Npun_R2505	Npun_R2505	9.89403	9.75857	9.85049	10.7608	10.7507	10.7983	4.59964	0	0.935572	22.0274	UDP-N-acetylglucosamine 2-epimerase (EC 5.1.3.14)	Belongs to the UDP-N-acetylglucosamine 2-epimerase family	G
B2J9L9	Npun_R2485	Npun_R2485	9.37333	9.59553	9.64819	10.5332	10.3636	10.5251	3.12542	0.000330742	0.934959	9.28272	histidine kinase (EC 2.7.13.3)	PFAM Histidine kinase-, DNA gyrase B-, and HSP90-like ATPase	T
B2J477	Npun_R3805	Npun_R3805	7.51327	7.66014	7.78851	8.70561	8.29029	8.77018	2.27212	0.00208922	0.934721	5.49543	PBS lyase HEAT domain protein repeat-containing protein CpeZ	HEAT repeats	C
B2J6F8	Npun_F3983	Npun_F3983	6.87866	6.61026	6.89963	7.49935	7.71515	7.97346	2.31041	0.00192972	0.933137	5.63104	DUF1565 domain-containing protein	TIGRFAM parallel beta-helix repeat (two copies)	P
B2J138	Npun_R3482	Npun_R3482	13.3233	13.3257	13.3213	14.2688	14.2417	14.258	7.49932	0	0.932717	117.305	NAD-dependent epimerase/dehydratase	PFAM NAD dependent epimerase dehydratase family	GM
B2IT82	rpmF	Npun_R0842	6.67273	6.93115	6.64626	8.0718	6.71777	8.24064	0.879992	0.0465402	0.926692	1.88949	50S ribosomal protein L32	Belongs to the bacterial ribosomal protein bL32 family	J
B2IUT2	Npun_R6035	Npun_R6035	10.6142	10.5679	10.537	11.5281	11.4492	11.521	4.97973	0	0.926401	27.448	Arginase/agmatinase/formiminoglutamase (EC 3.5.3.11)	Belongs to the arginase family	E
B2IW65	Npun_F1084	Npun_F1084	8.0837	8.14121	8.24845	9.11575	9.05914	9.07265	4.25752	0	0.924732	18.0597	Response regulator receiver protein	PFAM response regulator receiver	T
B2ITF4	Npun_R2631	Npun_R2631	6.70934	6.88321	6.51626	7.60077	7.72056	7.55954	2.8645	0.000555347	0.924023	7.93418	Phage Gp37Gp68 family protein	Phage Gp37Gp68 family protein	S
B2JA08	Npun_F4310	Npun_F4310	5.64327	6.00328	5.72541	6.51492	7.04784	6.57467	1.9964	0.00353585	0.921825	4.5931	Phospholipid/glycerol acyltransferase	PFAM Phospholipid glycerol acyltransferase	I
B2J4B7	Npun_F5286	Npun_F5286	9.16592	9.1384	9.27678	10.064	10.1085	10.1718	4.20467	0	0.921064	17.5129	NAD-dependent epimerase/dehydratase (EC 1.1.1.219)	PFAM NAD dependent epimerase dehydratase family	M
B2J8L7	Npun_F2433	Npun_F2433	7.08331	7.20027	7.12127	8.22666	7.96916	7.97011	3.24471	0.000363919	0.920355	9.96702	Isochorismatase hydrolase	Isochorismatase family	Q
B2J2I0	Npun_F0071	Npun_F0071	7.82678	7.80692	7.65178	8.61434	8.74197	8.6888	3.79888	0.000127509	0.919875	13.8199	Glycosyl transferase, family 2	Glycosyltransferase like family 2	S
B2J0J9	def	Npun_R6631	7.73432	7.10312	7.90258	8.59161	8.40606	8.49733	1.67571	0.00707295	0.918325	3.68557	Peptide deformylase (PDF) (EC 3.5.1.88) (Polypeptide deformylase)	Removes the formyl group from the N-terminal Met of newly synthesized proteins. Requires at least a dipeptide for an efficient rate of reaction. N-terminal L-methionine is a prerequisite for activity but the enzyme has broad specificity at other positions	J
B2J063	Npun_F4869	Npun_F4869	9.60331	9.62496	9.32062	10.2328	10.558	10.5095	2.54058	0.00112336	0.917134	6.50596	Putative outer membrane adhesin like protein (EC 3.1.4.50)	Belongs to the TPP enzyme family	L
B2IT12	Npun_F0763	Npun_F0763	10.7302	10.6312	10.4271	11.5485	11.5632	11.4242	3.11054	0.000329346	0.91576	9.20048	Glycolate oxidase iron-sulfur subunit (EC 1.1.99.14)	PFAM Cysteine-rich domain	C
B2IW09	Npun_F6184	Npun_F6184	7.84193	8.00139	7.70119	8.74285	8.84524	8.70341	3.16275	0.000342356	0.915668	9.492	Apea-like HEPN domain-containing protein	-	-
B2IZE8	Npun_R6528	Npun_R6528	12.0895	12.0304	12.1434	13.0032	12.9993	13.0039	5.01368	0	0.914376	27.9922	DUF3386 domain-containing protein	Protein of unknown function (DUF3386)	S
B2JA39	Npun_R5816	Npun_R5816	6.83685	7.12985	6.76258	7.79168	8.00951	7.6701	2.43809	0.00142485	0.914004	6.10327	Pseudouridine synthase (EC 5.4.99.-)	Belongs to the pseudouridine synthase RsuA family	J
B2J715	Npun_R0444	Npun_R0444	16.2856	16.3297	16.1514	17.1189	17.2716	17.117	3.60303	0.000108652	0.913568	12.3193	Glyceraldehyde-3-phosphate dehydrogenase (EC 1.2.1.-)	Belongs to the glyceraldehyde-3-phosphate dehydrogenase family	G
B2J7X1	Npun_F5633	Npun_F5633	6.57895	6.31297	6.79513	7.29555	7.6941	7.42966	2.12614	0.0027028	0.910752	5.0021	Alanine racemase (EC 5.1.1.1)	Catalyzes the interconversion of L-alanine and D- alanine. May also act on other amino acids	M
B2IVI0	Npun_R2832	Npun_R2832	13.3641	13.4183	13.3575	14.3553	14.0417	14.4736	2.65581	0.000915743	0.910262	6.9857	Peptidyl-prolyl cis-trans isomerase (EC 5.2.1.8)	Peptidyl-prolyl cis-trans isomerase	O
B2J503	Npun_F2036	Npun_F2036	8.02036	8.18244	7.9392	8.93868	8.99968	8.91477	3.54657	0.000103946	0.903711	11.9166	Cyclic nucleotide-binding protein	PFAM Cyclic nucleotide-binding	K
B2IZ69	Npun_R4829	Npun_R4829	8.42262	8.54739	8.57334	9.47682	9.37351	9.40155	4.06815	0	0.902843	16.1744	ATPase domain protein	AAA domain	D
B2IYM6	Npun_F1406	Npun_F1406	8.42645	8.1216	8.32771	9.20909	9.22721	9.14666	3.1986	0.00035241	0.902403	9.69715	Conserved hypothetical phage tail protein	PFAM T4-like virus tail tube protein gp19	S
B2IVT8	Npun_F4539	Npun_F4539	9.41446	9.39007	9.41563	10.2213	10.354	10.3512	4.45485	0	0.902096	20.2532	Glucose-1-phosphate thymidyltransferase (EC 2.7.7.24)	glucose-1-phosphate	M
B2IY82	Npun_R6409	Npun_R6409	7.99033	8.00069	8.13406	9.02703	8.95496	8.84413	3.66413	0.000113804	0.900352	12.7698	Peptidase S1 and S6, chymotrypsin/Hap	Trypsin-like peptidase domain	O
B2ITA9	Npun_R2586	Npun_R2586	6.06576	6.18706	6.53519	7.12473	7.36056	6.99956	2.15787	0.00259397	0.898948	5.10624	Chromophore lyase CpcT/CpeT	#N/A	#N/A
B2IZD9	Npun_R6519	Npun_R6519	11.8165	11.7634	11.7943	12.5751	12.7835	12.7121	3.85212	0.000132029	0.898829	14.2574	Glycine cleavage T protein (Aminomethyl transferase) (EC 2.1.2.10)	Belongs to the GcvT family	S
B2J5A2	Npun_R3875	Npun_R3875	10.4118	10.2442	10.3134	11.1239	11.2357	11.3052	3.63004	0.000110656	0.898486	12.5165	Signal peptidase I (EC 3.4.21.89)	Belongs to the peptidase S26 family	U
B2J4S1	Npun_F0258	Npun_F0258	5.93106	5.44459	5.83158	6.69251	6.51866	6.68459	2.31348	0.00193248	0.896176	5.64202	1,4-alpha-glucan branching enzyme (EC 2.4.1.18)	alpha amylase, C-terminal all-beta	G
B2IU22	Npun_F6020	Npun_F6020	8.9622	9.33937	9.20033	10.0334	10.1333	10.0222	2.82465	0.000665443	0.895662	7.74467	GIY-YIG domain-containing protein	-	-
B2IUH5	ccmK	Npun_F2744	7.89432	7.61523	7.7884	8.77592	8.32858	8.87959	2.05433	0.00300211	0.89538	4.77248	Carboxysome shell protein CcmK (Carbon dioxide-concentrating mechanism protein CcmK)	Carbon dioxide concentrating mechanism carboxysome shell protein	CQ
B2J6T4	Npun_R5555	Npun_R5555	8.06051	8.03274	8.13698	8.99737	8.92975	8.98668	4.73371	0	0.894525	23.8063	Uncharacterized protein	domain, Protein	D
B2IYA7	Npun_F6437	Npun_F6437	9.41247	9.46433	9.3634	10.3181	10.265	10.3398	4.77637	0	0.894262	24.4016	Mannosyl-glycoprotein endo-beta-N-acetylglucosamidase-like domain-containing protein	PFAM Mannosyl-glycoprotein endo-beta-N-acetylglucosaminidase	NU
B2ITP1	rplF	Npun_R4376	11.3381	11.451	11.5756	12.6722	11.5904	12.7834	1.08689	0.0270426	0.893782	2.31182	50S ribosomal protein L6	This protein binds to the 23S rRNA, and is important in its secondary structure. It is located near the subunit interface in the base of the L7 L12 stalk, and near the tRNA binding site of the peptidyltransferase center	J
B2IZG7	Npun_F6549	Npun_F6549	9.78927	9.64689	9.57733	10.5573	10.6453	10.4918	3.51067	0.000100279	0.893646	11.6671	Cytochrome P450-like protein	cytochrome P450	Q
B2J3K9	tatC	Npun_R0139	7.16663	7.25994	7.45213	7.98387	8.44218	8.13269	2.30676	0.00197725	0.893346	5.61799	Sec-independent protein translocase protein TatC	Part of the twin-arginine translocation (Tat) system that transports large folded proteins containing a characteristic twin-arginine motif in their signal peptide across membranes	U
B2IZ91	Npun_F6469	Npun_F6469	7.41099	7.43279	7.25817	8.27348	8.34029	8.16532	3.54526	0.000103846	0.892382	11.9074	Extracellular solute-binding protein, family 3	Amino acid ABC transporter substrate-binding protein, PAAT family	ET
B2J3W8	Npun_R1936	Npun_R1936	6.36478	6.63995	6.72507	7.42536	7.54837	7.43099	2.81395	0.000660996	0.89164	7.69445	Heat shock protein DnaJ domain protein	DnaJ molecular chaperone homology domain	O
B2IZP9	Npun_F1484	Npun_F1484	11.74	11.6579	11.7394	12.5832	12.6443	12.5758	4.8527	0	0.88865	25.5037	Deoxyhypusine synthase-like protein (EC 2.5.-.-)	Belongs to the deoxyhypusine synthase family	O
B2J7I4	Npun_F2351	Npun_F2351	8.82393	8.9029	8.80536	9.65868	9.76477	9.77388	4.31576	0	0.888376	18.6817	Glutathione S-transferase-like protein (EC 2.5.1.18)	Glutathione S-transferase, C-terminal domain	O
B2J156	Npun_R3500	Npun_R3500	8.54384	8.62199	8.64083	9.45993	9.51807	9.47965	4.87279	0	0.883661	25.8018	Peptidase U32	Peptidase family U32	O
B2IZU2	Npun_R3273	Npun_R3273	7.50867	7.84661	7.83397	8.65525	8.49702	8.68351	2.67375	0.000864502	0.882181	7.06313	Uncharacterized protein	Sulfatase-modifying factor enzyme 1	L
B2J120	Npun_R3462	Npun_R3462	9.1774	9.27809	9.25119	10.1465	10.1154	10.091	4.87616	0	0.882047	25.8523	AAA ATPase, central domain protein	PFAM ATPase family associated with various cellular activities (AAA)	O
B2J9V4	Npun_F4256	Npun_F4256	5.25543	4.76164	5.66737	5.84303	6.01689	6.46744	1.28604	0.0159196	0.880972	2.74281	Uncharacterized protein	COG0433 Predicted ATPase	S
B2J6W6	Npun_R5587	Npun_R5587	12.1782	12.4236	12.5188	13.386	12.9007	13.4646	1.90172	0.00396329	0.876904	4.31065	Thioredoxin	Belongs to the thioredoxin family	O
B2ITZ6	Npun_R5994	Npun_R5994	6.84385	6.61882	7.3164	7.90585	7.47202	8.02157	1.52217	0.00916282	0.873454	3.29588	DUF3143 domain-containing protein	Protein of unknown function (DUF3143)	S
B2J717	murC	Npun_F0446	10.1155	10.0555	10.1328	10.9706	10.9964	10.9562	5.31561	0	0.873087	33.3265	UDP-N-acetylmuramate--L-alanine ligase (EC 6.3.2.8) (UDP-N-acetylmuramoyl-L-alanine synthetase)	Belongs to the MurCDEF family	M
B2J595	pyrF	Npun_R3868	10.0531	10.1887	10.1483	11.0357	10.8603	11.1123	3.29994	0.000174053	0.872727	10.2996	Orotidine 5'-phosphate decarboxylase (EC 4.1.1.23) (OMP decarboxylase) (OMPDCase) (OMPdecase)	Catalyzes the decarboxylation of orotidine 5'- monophosphate (OMP) to uridine 5'-monophosphate (UMP)	F
B2J5P2	Npun_F5467	Npun_F5467	7.02144	7.58813	7.07534	8.004	8.22067	8.07494	1.98252	0.00359456	0.871563	4.55087	Diguanylate cyclase/phosphodiesterase with PAS/PAC and GAF sensor(S)	Putative diguanylate phosphodiesterase	T
B2IVY4	Npun_F6159	Npun_F6159	8.26797	8.25152	8.07858	9.13399	8.93626	9.14176	3.18652	0.000348733	0.871318	9.62752	ABC transporter related	ABC-type cobalt transport system ATPase component	P
B2JA87	Npun_F5864	Npun_F5864	9.69369	9.59894	9.8119	10.6083	10.4728	10.6356	3.40238	9.32e-05	0.870713	10.9442	Transaldolase (EC 2.2.1.2)	TIGRFAM fructose-6-phosphate aldolase, TalC MipB family	H
B2J5G1	psaE	Npun_R3937	14.471	14.2844	14.188	15.2068	15.1902	15.1551	3.29957	0.000173773	0.869563	10.2974	Photosystem I reaction center subunit IV	Stabilizes the interaction between PsaC and the PSI core, assists the docking of the ferredoxin to PSI and interacts with ferredoxin-NADP oxidoreductase	O
B2IYD9	Npun_F1310	Npun_F1310	8.57222	8.04356	8.39845	9.33912	9.10814	9.17273	2.15785	0.00259282	0.868587	5.10618	Cupin 2, conserved barrel domain protein	PFAM Cupin	G
B2J7M9	hemL	Npun_R4096	13.6745	13.6332	13.7073	14.5407	14.5716	14.506	5.15231	0	0.867764	30.3271	Glutamate-1-semialdehyde 2,1-aminomutase (GSA) (EC 5.4.3.8) (Glutamate-1-semialdehyde aminotransferase) (GSA-AT)	PFAM aminotransferase class-III	H
B2JBD3	Npun_BF098	Npun_BF098	5.32306	5.58198	5.22902	6.09154	6.13476	6.51052	2.1587	0.00259858	0.867588	5.109	Transcriptional regulator, Fis family	-	-
B2J8Q4	pdxA	Npun_F4164	8.57609	8.71495	8.65726	9.47974	9.48871	9.58024	4.13611	0	0.866798	16.8277	4-hydroxythreonine-4-phosphate dehydrogenase (EC 1.1.1.262) (4-(phosphohydroxy)-L-threonine dehydrogenase)	Catalyzes the NAD(P)-dependent oxidation of 4- (phosphohydroxy)-L-threonine (HTP) into 2-amino-3-oxo-4- (phosphohydroxy)butyric acid which spontaneously decarboxylates to form 3-amino-2-oxopropyl phosphate (AHAP)	H
B2IX27	pdxH	Npun_F6283	9.98809	10.0017	9.96447	10.8872	10.7698	10.8957	4.48325	0	0.866117	20.5898	Pyridoxine/pyridoxamine 5'-phosphate oxidase (EC 1.4.3.5) (PNP/PMP oxidase) (PNPOx) (Pyridoxal 5'-phosphate synthase)	Catalyzes the oxidation of either pyridoxine 5'- phosphate (PNP) or pyridoxamine 5'-phosphate (PMP) into pyridoxal 5'-phosphate (PLP)	H
B2J2A9	Npun_R5163	Npun_R5163	8.4459	8.74274	8.69237	9.48776	9.42892	9.54986	3.03295	0.000381081	0.861845	8.78247	Helicase HerA barrel domain-containing protein	PFAM HAS barrel domain	S
B2IXP6	Npun_F3087	Npun_F3087	5.9434	6.07084	6.05519	7.00768	6.80758	6.83687	3.50161	9.95e-05	0.860902	11.6049	Lipoprotein	-	-
B2J481	cpcS	Npun_F3809	11.8934	11.9653	11.9552	12.8065	12.882	12.705	3.97925	0	0.85987	15.3569	Chromophore lyase CpcS/CpeS (EC 4.-.-.-)	Covalently attaches a chromophore to Cys residue(s) of phycobiliproteins	E
B2JC18	Npun_ER004	Npun_ER004	6.59267	6.07278	6.21749	7.12721	7.14677	7.18587	2.27645	0.00204473	0.858968	5.51063	Response regulator receiver protein	cheY-homologous receiver domain	T
B2IYM4	Npun_F1404	Npun_F1404	13.3941	13.2069	13.172	14.2019	14.0469	14.097	3.31146	0.000175753	0.857599	10.3702	Conserved hypothetical phage tail protein	PFAM T4-like virus tail tube protein gp19	S
B2J186	Npun_F4973	Npun_F4973	8.91488	8.80816	8.73817	9.79399	9.63515	9.60301	3.40334	9.33e-05	0.856979	10.9504	Putative GAF sensor protein	PFAM GAF domain	T
B2IVG2	Npun_R2814	Npun_R2814	7.7365	7.53213	7.6461	8.46137	8.54743	8.47615	3.72274	0.000119337	0.85674	13.2167	Methyltransferase type 11	Methylase involved in ubiquinone menaquinone biosynthesis	Q
B2J9R3	sfsA	Npun_R2533	9.26145	9.21019	9.17654	10.0398	10.1285	10.0473	4.65378	0	0.855793	22.7293	Sugar fermentation stimulation protein homolog	Belongs to the SfsA family	S
B2JC03	Npun_DR038	Npun_DR038	7.73317	7.85431	7.71256	8.65781	8.59737	8.61029	4.23833	0	0.855148	17.8593	histidine kinase (EC 2.7.13.3)	PFAM Histidine kinase-, DNA gyrase B-, and HSP90-like ATPase	T
B2IZN7	Npun_R1467	Npun_R1467	8.17342	8.02325	8.08275	8.8272	9.02171	8.99401	3.4747	9.82e-05	0.854501	11.422	Bacteriophage T5 Orf172 DNA-binding domain-containing protein	#N/A	#N/A
B2J5Y6	Npun_R0370	Npun_R0370	8.31073	8.38227	8.2495	9.09395	9.33764	9.07418	3.10815	0.000328883	0.854426	9.1873	ATP-dependent endonuclease of the OLD family-like protein	DNA synthesis involved in DNA repair	L
B2J557	Npun_R2098	Npun_R2098	7.12773	7.06568	7.24235	7.94829	7.9794	8.0672	3.76904	0.00012529	0.853044	13.5804	WD-40 repeat protein	PFAM WD domain, G-beta repeat	T
B2J7F3	Npun_F2302	Npun_F2302	11.322	11.2014	11.0989	12.0389	12.0712	12.0709	3.7012	0.000117519	0.852889	13.0507	Lipolytic enzyme, G-D-S-L family	Alpha/beta hydrolase of unknown function (DUF1400)	E
B2J242	Npun_R5094	Npun_R5094	10.4005	10.346	10.4104	11.2308	11.2386	11.2342	5.72118	0	0.848904	42.114	Aminotransferase, class I and II (EC 2.6.1.1)	PFAM Aminotransferase class I and II	E
B2IV90	Npun_R1040	Npun_R1040	7.71366	7.88985	7.87578	8.62802	8.79437	8.60339	3.29978	0.000173913	0.848831	10.2986	DUF72 domain-containing protein	Protein of unknown function DUF72	S
B2IX98	trpD	Npun_R1195	9.96946	9.69906	9.81779	10.7026	10.6634	10.6669	3.36598	0.000181818	0.848818	10.7109	Anthranilate phosphoribosyltransferase (EC 2.4.2.18)	Catalyzes the transfer of the phosphoribosyl group of 5- phosphorylribose-1-pyrophosphate (PRPP) to anthranilate to yield N-(5'-phosphoribosyl)-anthranilate (PRA)	F
B2J4Y2	Npun_R2010	Npun_R2010	6.87957	7.25927	6.04412	7.13999	7.68548	7.90351	0.934236	0.0408223	0.848675	1.99825	Peptidoglycan-binding LysM	LysM domain	S
B2J1M7	moaA	Npun_F1719	5.80923	5.71393	5.67345	6.62362	6.52948	6.58627	4.195	0	0.847584	17.4147	GTP 3',8-cyclase (EC 4.1.99.22) (Molybdenum cofactor biosynthesis protein A)	Catalyzes the cyclization of GTP to (8S)-3',8-cyclo-7,8- dihydroguanosine 5'-triphosphate	H
B2J6H5	Npun_F4001	Npun_F4001	6.71487	6.16233	5.9215	7.09981	7.30102	6.93969	1.52225	0.00916603	0.847275	3.29608	Chromosome segregation ATPase-like protein	Transposase	S
Q93TM8	pebB	Npun_R0729	11.4989	11.2661	11.3965	12.1713	12.2692	12.2616	3.47004	9.78e-05	0.84689	11.3907	Phycoerythrobilin:ferredoxin oxidoreductase (EC 1.3.7.3)	Catalyzes the two-electron reduction of the C2 and C3(1) diene system of 15,16-dihydrobiliverdin	Q
B2IZA3	Npun_F6482	Npun_F6482	7.99342	8.27747	7.94166	8.83167	9.11927	8.80083	2.36149	0.00160465	0.84641	5.81622	Precorrin-8X methylmutase CbiC/CobH (EC 5.4.99.61)	PFAM Precorrin-8X methylmutase	H
B2J6G0	Npun_F3985	Npun_F3985	8.18945	8.34232	7.98394	8.87196	9.20178	8.98015	2.39825	0.00140375	0.846063	5.95252	Fatty acid desaturase (EC 1.14.19.1)	PFAM Fatty acid desaturase	I
B2ITU1	pgk	Npun_F5938	15.7496	15.7511	15.6386	16.574	16.5698	16.5303	4.53764	0	0.844961	21.2496	Phosphoglycerate kinase (EC 2.7.2.3)	Belongs to the phosphoglycerate kinase family	F
B2IW20	Npun_R6195	Npun_R6195	10.0542	10.0598	10.0502	10.9241	10.87	10.9048	6.10495	0	0.844875	52.5427	Cof-like hydrolase	TIGRFAM Cof subfamily of IIB subfamily of haloacid dehalogenase superfamily	S
B2J6Y0	Npun_F5601	Npun_F5601	10.0786	9.89681	10.1939	10.9048	10.8016	10.9963	2.91602	0.000428025	0.844403	8.18533	Methyltransferase type 12	Methylase involved in ubiquinone menaquinone biosynthesis	Q
B2ITD4	Npun_F2611	Npun_F2611	8.20364	7.58713	7.7225	8.65306	8.59756	8.79411	1.89984	0.00396013	0.843824	4.30518	Portal protein	#N/A	#N/A
B2IWI8	xseB	Npun_R2910	6.96311	7.06647	7.49069	8.02169	7.93573	8.09229	2.13452	0.00270753	0.843141	5.02946	Exodeoxyribonuclease 7 small subunit (EC 3.1.11.6) (Exodeoxyribonuclease VII small subunit) (Exonuclease VII small subunit)	Bidirectionally degrades single-stranded DNA into large acid-insoluble oligonucleotides, which are then degraded further into small acid-soluble oligonucleotides	J
B2IZ95	Npun_F6474	Npun_F6474	11.3625	11.2035	11.2207	12.146	12.0963	12.0677	3.96214	0	0.841083	15.2043	Aldo/keto reductase (EC 1.1.1.274)	PFAM aldo keto reductase	C
Q937Y6	patU	Npun_R1831	8.2209	8.29781	8.438	9.15484	9.14402	9.18077	3.70006	0.000117391	0.840972	13.042	PatU	-	-
B2J1Z8	Npun_R3605	Npun_R3605	6.67798	6.86511	6.70784	7.56743	7.63853	7.56549	3.74298	0.000121759	0.840171	13.3745	TerB-C domain-containing protein	peptidase	D
P48983	tal2	Npun_F4024	11.9076	11.9165	11.8147	12.7276	12.7772	12.6419	4.08384	0	0.835926	16.3231	Transaldolase 2 (EC 2.2.1.2)	Transaldolase is important for the balance of metabolites in the pentose-phosphate pathway	G
B2J2H3	Npun_R0063	Npun_R0063	7.79671	7.99006	7.81985	8.7165	8.7882	8.60912	3.32066	0.000176759	0.835734	10.427	DUF488 domain-containing protein	Protein of unknown function, DUF488	S
B2J728	Npun_F0457	Npun_F0457	7.6892	7.78476	7.85721	8.6727	8.50803	8.65356	3.518	0.000101218	0.834373	11.7176	Cyanoexosortase B system-associated protein	-	-
B2J1E6	Npun_F5034	Npun_F5034	7.53646	7.5918	7.49492	8.3881	8.42387	8.31327	4.38026	0	0.834019	19.395	Multi-component transcriptional regulator, winged helix family	Response regulator receiver domain	T
B2J5B5	Npun_F3888	Npun_F3888	7.19069	6.57975	7.23569	7.98341	7.84501	7.67621	1.65439	0.00741043	0.832833	3.6299	DUF1997 domain-containing protein	Protein of unknown function (DUF1997)	S
B2IUR3	Npun_R4471	Npun_R4471	7.82706	7.83084	8.11558	8.91384	8.42615	8.92298	1.92195	0.00395014	0.82983	4.36993	Plasmid segregation centromere-binding protein ParR	Plasmid segregation centromere-binding protein ParR	S
B2J5M3	sat	Npun_F5448	11.7276	11.8049	11.6635	12.5038	12.6048	12.5725	4.08998	0	0.828395	16.3816	Sulfate adenylyltransferase (EC 2.7.7.4) (ATP-sulfurylase) (Sulfate adenylate transferase) (SAT)	Belongs to the sulfate adenylyltransferase family	H
B2IYW3	Npun_R3254	Npun_R3254	7.18423	6.68539	7.07585	7.81668	7.50354	8.10798	1.63554	0.00744058	0.827575	3.58108	CsbD family protein	Belongs to the UPF0337 (CsbD) family	S
B2J051	Npun_F4856	Npun_F4856	11.0807	10.896	11.1027	11.9058	11.7978	11.8559	3.46973	9.77e-05	0.826687	11.3886	Methyltransferase type 11 (EC 2.1.1.64)	PFAM Methyltransferase type 11	H
B2J6A5	Npun_R2209	Npun_R2209	6.58444	6.51015	6.49173	7.35145	7.46091	7.25293	3.61986	0.000109868	0.826326	12.4418	histidine kinase (EC 2.7.13.3)	GAF domain	T
B2J1B6	Npun_F5003	Npun_F5003	12.0208	11.9349	12.059	12.8593	12.9133	12.7194	3.56801	0.000105675	0.825794	12.0679	FolC bifunctional protein (EC 6.3.2.17)	Mur ligase, middle domain	H
B2J7X9	Npun_R5642	Npun_R5642	8.73705	8.50529	8.75893	9.52093	9.41574	9.54088	3.10613	0.000328191	0.825424	9.1762	GUN4 domain protein	GUN4-like	D
B2IWW7	Npun_F4614	Npun_F4614	11.314	11.1513	11.09	11.9887	12.0711	11.9717	3.44505	9.57e-05	0.825406	11.2238	SSS sodium solute transporter superfamily	Belongs to the sodium solute symporter (SSF) (TC 2.A.21) family	S
B2IY84	Npun_F6411	Npun_F6411	11.9949	11.9681	11.9035	12.7916	12.83	12.7188	4.38439	0	0.824664	19.4415	AMP-dependent synthetase and ligase (EC 6.2.1.3)	Long-chain acyl-CoA synthetase	I
B2IWD8	Npun_F1157	Npun_F1157	8.19909	8.21444	8.18407	9.12123	9.01998	8.92958	3.90549	0	0.824396	14.7094	Ferredoxin (2Fe-2S) (EC 1.18.1.3)	TIGRFAM Ferredoxin 2Fe-2S	C
B2IXW1	Npun_R4663	Npun_R4663	8.5968	8.9727	9.0107	9.85545	9.43847	9.75586	1.97037	0.00361819	0.823192	4.51414	Peptidoglycan-binding domain 1 protein	peptidoglycan binding domain	CM
B2ITD0	Npun_R2607	Npun_R2607	7.77817	7.6093	7.35102	8.37029	8.41648	8.41196	2.55315	0.00112869	0.820081	6.5569	Uncharacterized protein	#N/A	#N/A
B2J2C7	Npun_R0016	Npun_R0016	9.24348	9.2916	9.25535	10.1571	10.098	9.99083	4.06265	0	0.81851	16.1226	Uncharacterized protein	-	-
B2JB21	Npun_AR270	Npun_AR270	4.8193	5.04731	5.02397	6.02778	5.90854	5.40691	1.79833	0.00500499	0.817551	4.01654	Helicase domain protein	PLD-like domain	L
B2J8U9	Npun_R4212	Npun_R4212	6.1476	6.01785	6.07168	6.8576	7.0845	6.74372	2.79976	0.000653846	0.81623	7.62837	Myosin heavy chain	nuclear chromosome segregation	D
B2J5G7	psb28	Npun_R3943	12.6306	12.7716	12.9315	13.7192	13.2599	13.8011	1.89913	0.00395855	0.815556	4.30313	Photosystem II reaction center Psb28 protein (Photosystem II 13 kDa protein) (Photosystem II reaction center W protein)	Belongs to the Psb28 family	S
B2J1B8	Npun_F5005	Npun_F5005	5.7623	6.17236	5.47086	6.57269	6.69692	6.5823	1.76798	0.00557078	0.815461	3.93287	Type IV pilus assembly protein PilM	TIGRFAM type IV pilus assembly protein PilM	NU
B2J206	Npun_F3613	Npun_F3613	6.95951	7.78634	7.23718	8.15776	7.97977	8.2913	1.46029	0.0107006	0.815268	3.1459	Uncharacterized protein	-	-
B2J0H2	Npun_R6604	Npun_R6604	10.362	10.3287	10.1628	11.0863	11.133	11.0772	3.65771	0.000112971	0.814341	12.7217	Dipeptide epimerase (EC 5.1.1.-)	Mandelate racemase muconate lactonizing enzyme	M
B2JBZ1	Npun_DF025	Npun_DF025	7.65781	7.94291	7.625	8.37335	8.79525	8.4965	2.14214	0.00261518	0.813125	5.05441	Uncharacterized protein	-	-
B2J9N6	Npun_R2506	Npun_R2506	7.13509	7.38011	6.74757	7.90155	7.9238	7.87652	1.93326	0.0037496	0.813034	4.4033	Uncharacterized protein	-	-
B2IY10	Npun_R4714	Npun_R4714	7.94586	7.77777	7.77181	8.57309	8.76695	8.58046	3.15982	0.000341606	0.808355	9.47542	ATP-grasp domain-containing protein	Belongs to the D-alanine--D-alanine ligase family	F
B2IY75	Npun_R6402	Npun_R6402	12.1095	12.1474	12.185	13.011	12.9147	12.9294	4.57429	0	0.804391	21.706	Phosphoribulokinase (EC 2.7.1.19)	PFAM Phosphoribulokinase uridine kinase	G
B2IVT9	Npun_F4540	Npun_F4540	10.7201	10.7974	10.8303	11.6365	11.5598	11.5627	4.39058	0	0.803727	19.5115	dTDP-4-dehydrorhamnose 3,5-epimerase (EC 5.1.3.13) (Thymidine diphospho-4-keto-rhamnose 3,5-epimerase)	Catalyzes the epimerization of the C3' and C5'positions of dTDP-6-deoxy-D-xylo-4-hexulose, forming dTDP-6-deoxy-L-lyxo-4- hexulose	M
B2J394	glmS	Npun_F5214	12.2321	12.195	12.1825	13.0063	13.0068	13.0065	6.14924	0	0.803339	53.9013	Glutamine--fructose-6-phosphate aminotransferase [isomerizing] (EC 2.6.1.16) (D-fructose-6-phosphate amidotransferase) (GFAT) (Glucosamine-6-phosphate synthase) (Hexosephosphate aminotransferase) (L-glutamine--D-fructose-6-phosphate amidotransferase)	Catalyzes the first step in hexosamine metabolism, converting fructose-6P into glucosamine-6P using glutamine as a nitrogen source	M
B2J3E9	Npun_F0078	Npun_F0078	9.28535	9.11387	9.1473	9.95167	10.0091	9.99334	3.88529	0	0.802519	14.5367	Glycosyl transferase, family 2	PFAM Glycosyl transferase family 2	M
B2IT55	Npun_F0814	Npun_F0814	8.80634	8.77133	8.25424	9.49567	9.71222	9.02885	1.38863	0.0122537	0.801613	2.97684	Uncharacterized protein	Transfers the fatty acyl group on membrane lipoproteins	M
B2IXE2	Npun_R1240	Npun_R1240	9.50759	9.60809	9.62916	10.5944	9.96657	10.5882	1.71421	0.00610299	0.801432	3.78751	TPM domain-containing protein	COGs COG1512 Beta-propeller domains of methanol dehydrogenase type	S
B2IU62	Npun_R0896	Npun_R0896	9.87806	9.93745	10.0595	10.8384	10.7588	10.6821	3.48134	9.89e-05	0.801428	11.4669	histidine kinase (EC 2.7.13.3)	Histidine kinase-, DNA gyrase B-, and HSP90-like ATPase	T
B2J4W5	Npun_R1985	Npun_R1985	7.60482	7.32945	7.42741	8.28902	8.28226	8.19096	3.11828	0.000330042	0.800181	9.24316	Uncharacterized protein	Protein of unknown function (DUF1348)	S
B2J6G7	Npun_F3992	Npun_F3992	7.77966	7.95883	7.94781	8.78169	8.54367	8.75916	2.9535	0.000437785	0.799407	8.37256	Uncharacterized protein	-	-
B2IYK0	Npun_F1379	Npun_F1379	8.75425	8.72874	8.57264	9.41491	9.6854	9.35259	2.62107	0.00104262	0.799088	6.83797	DegT/DnrJ/EryC1/StrS aminotransferase	DegT DnrJ EryC1 StrS aminotransferase	E
B2IY35	Npun_F6362	Npun_F6362	6.90163	6.92148	6.60426	7.44901	7.75836	7.61638	2.37608	0.00161561	0.798792	5.87	histidine kinase (EC 2.7.13.3)	Histidine kinase-, DNA gyrase B-, and HSP90-like ATPase	T
B2IV69	Npun_R1014	Npun_R1014	9.344	9.56296	9.53957	10.3919	10.0721	10.3756	2.50925	0.00124002	0.797699	6.38056	S-layer domain protein	PFAM S-layer homology domain	S
B2J5L0	Npun_F5435	Npun_F5435	10.1861	10.2291	9.97945	10.9456	10.9301	10.9078	3.28871	0.000172524	0.796298	10.2311	DegT/DnrJ/EryC1/StrS aminotransferase (EC 2.6.1.1)	Belongs to the DegT DnrJ EryC1 family	E
B2IVD8	psbV	Npun_R2790	13.3903	13.2768	13.3564	14.2272	13.9314	14.2511	2.73921	0.000829578	0.795371	7.35194	Cytochrome c-550 (Cytochrome c550) (Low-potential cytochrome c)	Low-potential cytochrome c that plays a role in the oxygen-evolving complex of photosystem II	C
B2J2B0	Npun_R5164	Npun_R5164	13.0475	13.103	13.1038	13.9336	13.717	13.9888	3.13825	0.000334525	0.795046	9.35415	DUF3252 domain-containing protein	NAD(P)H dehydrogenase subunit S	S
B2J841	Npun_F5705	Npun_F5705	12.0148	12.0464	12.198	12.8476	12.9019	12.8931	3.75499	0.00012357	0.79449	13.4691	Malto-oligosyltrehalose trehalohydrolase (MTHase) (EC 3.2.1.141) (4-alpha-D-((1->4)-alpha-D-glucano)trehalose trehalohydrolase) (Maltooligosyl trehalose trehalohydrolase)	TIGRFAM malto-oligosyltrehalose trehalohydrolase	G
B2IXE1	Npun_F1239	Npun_F1239	9.64356	9.80781	9.77607	10.6092	10.4542	10.5435	3.52437	0.000101408	0.793132	11.7617	DUF4346 domain-containing protein	Domain of unknown function (DUF4346)	H
B2J7E7	Npun_R2296	Npun_R2296	9.38352	9.99961	9.35243	10.3245	10.2927	10.4974	1.6439	0.00742733	0.793051	3.60269	Uncharacterized protein	-	-
Q937E4	spsC	Npun_F3065	5.38136	5.8926	5.23296	6.14959	6.59339	6.1418	1.4738	0.0102159	0.792617	3.17831	Glycosyl transferase, group 1 (EC 2.4.1.21) (Putative sucrose-phosphate synthase (EC 2.4.1.14))	PFAM Glycosyl transferase, group 1	G
B2J3X9	rimM	Npun_F1948	7.85157	7.74504	7.74708	8.80786	8.08376	8.82991	1.48309	0.00998962	0.792611	3.20071	Ribosome maturation factor RimM	An accessory protein needed during the final step in the assembly of 30S ribosomal subunit, possibly for assembly of the head region. Probably interacts with S19. Essential for efficient processing of 16S rRNA. May be needed both before and after RbfA during the maturation of 16S rRNA. It has affinity for free ribosomal 30S subunits but not for 70S ribosomes	J
B2J6D7	Npun_R3961	Npun_R3961	11.0736	11.1188	11.0628	11.8406	11.9293	11.8618	4.81474	0	0.792219	24.9496	Aminotransferase, class I and II (EC 2.6.1.1)	PFAM Aminotransferase class I and II	E
B2J7N6	Npun_R4103	Npun_R4103	9.82095	9.76018	9.7832	10.5782	10.533	10.6286	4.75818	0	0.791837	24.146	Haloacid dehalogenase domain protein hydrolase	PFAM Haloacid dehalogenase-like hydrolase	S
B2IT06	hisC	Npun_R0752	9.36001	9.37067	9.25476	10.0269	10.2474	10.0851	3.32633	0.000177632	0.791333	10.4621	Histidinol-phosphate aminotransferase (EC 2.6.1.9) (Imidazole acetol-phosphate transaminase)	Belongs to the class-II pyridoxal-phosphate-dependent aminotransferase family. Histidinol-phosphate aminotransferase subfamily	E
B2J9P3	Npun_R2513	Npun_R2513	7.68037	7.32638	7.29409	8.20403	8.39573	8.07408	2.15659	0.00259167	0.791002	5.10201	DUF421 domain-containing protein	Protein of unknown function (DUF421)	S
B2J726	Npun_F0455	Npun_F0455	9.01761	9.14737	8.88215	9.78538	9.93738	9.69503	2.78971	0.000649165	0.790221	7.58184	DegT/DnrJ/EryC1/StrS aminotransferase	Belongs to the DegT DnrJ EryC1 family	E
B2J2H9	Npun_F0070	Npun_F0070	9.25693	9.42021	9.05489	10.0181	10.0307	10.0534	2.75921	0.000763573	0.790068	7.44225	Glycosyl transferase, family 2	PFAM Glycosyl transferase family 2	S
B2IUY3	glgC	Npun_R6087	12.7125	12.6732	12.6109	13.4864	13.4423	13.4365	4.71597	0	0.789546	23.5631	Glucose-1-phosphate adenylyltransferase (EC 2.7.7.27) (ADP-glucose pyrophosphorylase) (ADPGlc PPase) (ADP-glucose synthase)	Catalyzes the synthesis of ADP-glucose, a sugar donor used in elongation reactions on alpha-glucans	H
B2IVM1	hpf	Npun_R2873	12.8172	13.0467	13.0891	13.7288	13.6634	13.9245	2.62034	0.00104092	0.787885	6.83489	Ribosome hibernation promoting factor (HPF)	Required for dimerization of active 70S ribosomes into 100S ribosomes in stationary phase	J
B2J6N9	hisB	Npun_R5509	10.2674	10.3169	10.3154	11.1368	10.9509	11.169	3.44804	9.58e-05	0.785651	11.2437	Imidazoleglycerol-phosphate dehydratase (IGPD) (EC 4.2.1.19)	PFAM Imidazoleglycerol-phosphate dehydratase	E
B2J393	psaC	Npun_F5213	14.466	14.4539	14.2758	15.7288	14.6549	15.162	1.16494	0.0219936	0.783381	2.47742	Photosystem I iron-sulfur center (EC 1.97.1.12) (9 kDa polypeptide) (PSI-C) (Photosystem I subunit VII) (PsaC)	essential for photochemical activity. FB is the terminal electron acceptor of PSI, donating electrons to ferredoxin. The C-terminus interacts with PsaA B D and helps assemble the protein into the PSI complex. Required for binding of PsaD and PsaE to PSI. PSI is a plastocyanin cytochrome c6- ferredoxin oxidoreductase, converting photonic excitation into a charge separation, which transfers an elec…	C
B2IY83	Npun_R6410	Npun_R6410	7.73284	7.58568	7.79901	8.4096	8.64653	8.41005	2.82614	0.000666667	0.782886	7.75165	Trypsin-co-occurring domain-containing protein	-	-
B2IUG7	Npun_F2736	Npun_F2736	8.61522	8.65833	8.39792	9.45651	9.08973	9.47004	2.20618	0.00239057	0.781605	5.26803	Uncharacterized protein	-	-
B2J7U3	Npun_F5603	Npun_F5603	8.56117	8.77616	8.91953	9.64387	9.33863	9.61885	2.26462	0.00208148	0.781499	5.46917	Uncharacterized protein	-	-
B2JAB8	Npun_R5897	Npun_R5897	6.41366	6.4738	6.56094	7.09362	7.44086	7.25533	2.6953	0.000815446	0.78047	7.15707	histidine kinase (EC 2.7.13.3)	response regulator, receiver	T
B2J258	Npun_R5110	Npun_R5110	12.9306	12.8333	12.8467	13.6457	13.6808	13.6236	4.63403	0	0.779827	22.4708	Nucleotidyl transferase (EC 2.7.7.22)	TIGRFAM mannose-1-phosphate guanylyltransferase mannose-6-phosphate isomerase	M
B2J491	psaB	Npun_F3819	16.975	16.9098	16.7615	17.5341	17.8682	17.5817	2.51117	0.00124324	0.779244	6.38819	Photosystem I P700 chlorophyll a apoprotein A2 (EC 1.97.1.12) (PsaB)	PsaA and PsaB bind P700, the primary electron donor of photosystem I (PSI), as well as the electron acceptors A0, A1 and FX. PSI is a plastocyanin cytochrome c6-ferredoxin oxidoreductase, converting photonic excitation into a charge separation, which transfers an electron from the donor P700 chlorophyll pair to the spectroscopically characterized acceptors A0, A1, FX, FA and FB in turn. Oxidized …	C
B2IWM7	Npun_R2950	Npun_R2950	10.7218	10.6995	10.5465	11.4342	11.3977	11.4641	3.73423	0.00012067	0.776072	13.3061	N-acylglucosamine 2-epimerase (EC 5.1.3.8)	PFAM N-acylglucosamine 2-epimerase	G
B2IUX2	Npun_F6076	Npun_F6076	8.79966	9.01577	8.94365	9.65623	9.70782	9.72227	3.50761	0.0001	0.775748	11.646	Glutamate--cysteine ligase, putative	PFAM Glutamate-cysteine ligase family 2(GCS2)	H
B2IYE4	aroA	Npun_F1315	11.2194	11.2757	11.1377	11.9499	12.0065	12.0027	4.21427	0	0.775412	17.611	3-phosphoshikimate 1-carboxyvinyltransferase (EC 2.5.1.19) (5-enolpyruvylshikimate-3-phosphate synthase) (EPSP synthase) (EPSPS)	Catalyzes the transfer of the enolpyruvyl moiety of phosphoenolpyruvate (PEP) to the 5-hydroxyl of shikimate-3- phosphate (S3P) to produce enolpyruvyl shikimate-3-phosphate and inorganic phosphate	E
B2IZV6	Npun_R3287	Npun_R3287	7.79647	7.76139	7.74896	8.44884	8.78395	8.39073	2.47856	0.00132314	0.772235	6.25967	Lipolytic enzyme, G-D-S-L family	PFAM GDSL-like Lipase Acylhydrolase	E
B2J144	Npun_F3488	Npun_F3488	10.6925	10.6196	10.5884	11.4101	11.3912	11.4159	4.77217	0	0.772233	24.3423	Uncharacterized protein	Catalase	P
B2J233	Npun_R5085	Npun_R5085	8.21083	9.39151	7.8424	9.07985	9.59017	9.08895	0.709118	0.0773196	0.771414	1.553	Inner-membrane translocator	Belongs to the binding-protein-dependent transport system permease family	U
B2J3T4	Npun_R1902	Npun_R1902	9.31077	9.34003	9.58357	10.266	10.1739	10.1074	2.85181	0.0006171	0.770974	7.87338	Methyltransferase type 11	Methylase involved in ubiquinone menaquinone biosynthesis	Q
B2IWJ2	recA	Npun_F2914	12.3953	12.6032	12.65	13.3892	13.1487	13.4226	2.56741	0.00113528	0.770649	6.61506	Protein RecA (Recombinase A)	Can catalyze the hydrolysis of ATP in the presence of single-stranded DNA, the ATP-dependent uptake of single-stranded DNA by duplex DNA, and the ATP-dependent hybridization of homologous single-stranded DNAs. It interacts with LexA causing its activation and leading to its autocatalytic cleavage	L
B2J3S4	Npun_F1890	Npun_F1890	11.4124	11.4975	11.3502	12.1155	12.2331	12.2228	3.76449	0.000125	0.770452	13.5443	Acetolactate synthase small subunit (AHAS) (ALS) (EC 2.2.1.6) (Acetohydroxy-acid synthase small subunit)	TIGRFAM Acetolactate synthase, small subunit	E
B2J9R9	hemE	Npun_R2542	12.7909	12.8479	12.7527	13.5484	13.6358	13.5179	4.16964	0	0.770186	17.1596	Uroporphyrinogen decarboxylase (UPD) (URO-D) (EC 4.1.1.37)	Catalyzes the decarboxylation of four acetate groups of uroporphyrinogen-III to yield coproporphyrinogen-III	H
B2IVY0	Npun_R6155	Npun_R6155	11.4044	11.3855	11.2496	12.0763	12.2127	12.0606	3.4445	9.56e-05	0.770061	11.2202	Nucleotidyl transferase (EC 2.7.7.13, EC 5.4.2.10)	phosphoglucomutase phosphomannomutase alpha beta alpha domain I	GJM
B2IT63	ureD	Npun_F0822	5.95565	5.7927	5.73927	6.60874	6.79348	6.39347	2.35708	0.00159846	0.769355	5.80002	Urease accessory protein UreD	Required for maturation of urease via the functional incorporation of the urease nickel metallocenter	O
B2J8N8	Npun_R2454	Npun_R2454	8.56314	8.64448	8.51316	9.33846	9.42261	9.26424	3.67868	0.000115016	0.768177	12.8794	Glycoside hydrolase, family 31 (EC 3.2.1.20)	Belongs to the glycosyl hydrolase 31 family	G
B2J4I4	Npun_F5361	Npun_F5361	8.81109	8.76268	8.50785	9.50485	9.57751	9.30245	2.44845	0.00143491	0.767731	6.143	Response regulator receiver modulated diguanylate cyclase/phosphodiesterase (EC 3.1.1.61)	TIGRFAM Diguanylate cyclase	T
B2IUJ0	Npun_F2761	Npun_F2761	9.82918	9.91087	9.84345	10.6417	10.4888	10.7559	3.15239	0.00033913	0.767658	9.43346	Tetratricopeptide TPR_2 repeat protein	Tetratricopeptide repeat	S
B2J4B8	Npun_F5287	Npun_F5287	10.4251	10.4629	10.3782	11.0843	11.2648	11.2199	3.68016	0.000115261	0.767592	12.8906	Radical SAM domain protein	TIGRFAM Hopanoid biosynthesis associated radical SAM protein HpnH	S
B2J0S9	Npun_F1612	Npun_F1612	9.52857	9.45911	9.44387	10.1854	10.2746	10.2719	4.39471	0	0.766809	19.5584	Uncharacterized protein	-	-
B2ITR9	ruvB	Npun_F4406	8.84074	9.01329	9.06304	9.75553	9.75683	9.69686	3.39309	9.25e-05	0.764051	10.8842	Holliday junction branch migration complex subunit RuvB (EC 3.6.4.12)	The RuvA-RuvB complex in the presence of ATP renatures cruciform structure in supercoiled DNA with palindromic sequence, indicating that it may promote strand exchange reactions in homologous recombination. RuvAB is a helicase that mediates the Holliday junction migration by localized denaturation and reannealing	L
B2IT93	Npun_R0854	Npun_R0854	10.4993	10.4032	10.6054	11.262	11.3156	11.2223	3.53986	0.000103349	0.763952	11.8695	Transcriptional regulator, GntR family	PFAM Bacterial regulatory proteins, gntR family	K
B2J9N1	Npun_F2501	Npun_F2501	7.77009	6.92846	7.45161	8.1137	8.47573	7.85163	1.17777	0.0213397	0.763629	2.50501	Transcriptional regulator, Crp/Fnr family	PFAM Cyclic nucleotide-binding	K
B2J6X4	Npun_F5595	Npun_F5595	8.26237	8.08905	8.27351	8.97012	9.04049	8.90007	3.34147	0.0001797	0.761918	10.5565	(P)ppGpp synthetase I, SpoT/RelA (EC 3.1.7.2)	In eubacteria ppGpp (guanosine 3'-diphosphate 5-' diphosphate) is a mediator of the stringent response that coordinates a variety of cellular activities in response to changes in nutritional abundance	KT
B2J2Y1	Npun_R3658	Npun_R3658	8.55651	8.43514	8.47447	9.25955	9.35592	9.1338	3.30706	0.000175041	0.761049	10.3432	Alpha/beta hydrolase fold protein	COGs COG0429 hydrolase of the alpha beta-hydrolase fold	S
B2J9S3	Npun_R2546	Npun_R2546	8.1584	8.0568	8.29034	8.93284	8.96307	8.88432	3.35172	0.000180753	0.75823	10.6208	Glycosyl transferase, group 1	transferase activity, transferring glycosyl groups	M
B2J5Q0	Npun_F5475	Npun_F5475	10.7223	10.6224	10.6123	11.4314	11.3748	11.4241	4.36832	0	0.757769	19.261	GUN4 domain protein	GUN4 domain protein	KLT
B2IVY3	Npun_F6158	Npun_F6158	5.21936	5.04979	4.593	5.90481	5.8011	5.42533	1.47885	0.0100574	0.756358	3.19049	Cobalt transport protein	PFAM Cobalt transport protein	P
B2J1E3	Npun_F5031	Npun_F5031	13.5197	13.4289	13.0296	14.1432	13.9876	14.1154	2.05846	0.00300975	0.755995	4.78546	Outer membrane protein	Domain of unknown function (DUF4142)	S
B2J273	Npun_F5127	Npun_F5127	8.48547	8.38097	8.27799	9.07727	9.20472	9.12889	3.36895	0.000182432	0.755483	10.7298	Glycosyl transferase, group 1	Glycosyl transferases group 1	M
B2J934	Npun_R5750	Npun_R5750	8.12007	8.01947	7.69041	8.4869	8.84853	8.75664	1.95162	0.00367208	0.754039	4.45789	Serine acetyltransferase (EC 2.3.1.30)	PFAM Bacterial transferase hexapeptide (three repeats)	E
B2JA13	psbH	Npun_F4315	13.7946	13.7312	13.5278	14.4721	14.5238	14.3197	2.76178	0.00076536	0.753988	7.45393	Photosystem II reaction center protein H (PSII-H)	One of the components of the core complex of photosystem II (PSII), required for its stability and or assembly. PSII is a light-driven water plastoquinone oxidoreductase that uses light energy to abstract electrons from H(2)O, generating O(2) and a proton gradient subsequently used for ATP formation. It consists of a core antenna complex that captures photons, and an electron transfer chain that …	S
B2J6P6	Npun_F5516	Npun_F5516	11.8535	11.7583	11.8521	12.5196	12.6428	12.5611	4.01647	0	0.753187	15.6942	Aldo/keto reductase (EC 1.1.1.65)	PFAM aldo keto reductase	C
B2J3E2	purE	Npun_R5266	8.48046	8.27622	8.7707	9.35069	9.13467	9.3007	2.05565	0.00300466	0.752889	4.77663	N5-carboxyaminoimidazole ribonucleotide mutase (N5-CAIR mutase) (EC 5.4.99.18) (5-(carboxyamino)imidazole ribonucleotide mutase)	Catalyzes the conversion of N5-carboxyaminoimidazole ribonucleotide (N5-CAIR) to 4-carboxy-5-aminoimidazole ribonucleotide (CAIR)	F
B2J418	Npun_R3741	Npun_R3741	13.0715	13.0587	12.9643	13.742	13.8103	13.8008	4.32943	0	0.752818	18.8306	D-xylulose 5-phosphate/D-fructose 6-phosphate phosphoketolase (EC 4.1.2.9)	D-xylulose 5-phosphate D-fructose 6-phosphate phosphoketolase	G
B2J7C9	Npun_F2276	Npun_F2276	9.4602	9.53865	9.30733	10.1583	10.2507	10.1525	3.25448	0.000366484	0.751779	10.0251	S-formylglutathione hydrolase (EC 3.1.2.12)	Serine hydrolase involved in the detoxification of formaldehyde	S
B2IVP5	Npun_F4491	Npun_F4491	8.58268	8.81761	8.76033	9.39336	9.50976	9.51029	3.12927	0.000332386	0.750927	9.30407	Phosphoadenosine phosphosulphate reductase domain-containing protein	PFAM Phosphoadenosine phosphosulfate reductase family	EH
B2IWJ9	Npun_F2922	Npun_F2922	11.2868	11.326	11.4246	12.1113	12.0504	12.1285	4.0346	0	0.750893	15.8611	thiol oxidase (EC 1.8.3.2)	Erv1 / Alr family	DOTZ
B2J2H4	Npun_F0065	Npun_F0065	11.3434	11.3225	11.2562	12.0619	12.066	12.0379	4.95122	0	0.747956	26.9992	Methionine synthase (EC 2.1.1.13) (5-methyltetrahydrofolate--homocysteine methyltransferase)	Vitamin B12 dependent methionine synthase activation	H
B2J4B5	Npun_R5284	Npun_R5284	10.2721	10.1879	10.0077	10.842	11.0234	10.8461	2.79597	0.000651497	0.747908	7.61081	Ferritin-like domain-containing protein	Catalyzes the formation of the isocyclic ring in chlorophyll biosynthesis. Mediates the cyclase reaction, which results in the formation of divinylprotochlorophyllide (Pchlide) characteristic of all chlorophylls from magnesium-protoporphyrin IX 13-monomethyl ester (MgPMME)	S
B2J2G1	hisA	Npun_R0051	11.0557	10.6995	10.7599	11.6699	11.4777	11.6104	2.42025	0.00141493	0.747651	6.0354	1-(5-phosphoribosyl)-5-[(5-phosphoribosylamino)methylideneamino] imidazole-4-carboxamide isomerase (EC 5.3.1.16) (Phosphoribosylformimino-5-aminoimidazole carboxamide ribotide isomerase)	1-(5-phosphoribosyl)-5- (5-phosphoribosylamino)methylideneamino imidazole-4-carboxamide isomerase	E
B2J4A1	Npun_F3829	Npun_F3829	8.99481	9.11907	9.07243	9.86475	9.84207	9.7193	3.68009	0.000115139	0.746602	12.89	Response regulator receiver protein	PFAM response regulator receiver	T
B2IYL7	Npun_F1397	Npun_F1397	8.70974	8.71135	8.56984	9.40581	9.44664	9.37783	3.89754	0	0.746451	14.6412	Rieske (2Fe-2S) domain protein	nitrite reductase [NAD(P)H] activity	P
B2J941	Npun_F5759	Npun_F5759	6.80407	7.23763	7.01002	7.79059	7.74101	7.7573	2.38842	0.00151351	0.745731	5.91581	Response regulator receiver protein (EC 3.1.1.61)	response regulator, receiver	NT
B2IWP7	Npun_R2980	Npun_R2980	7.96439	8.07422	7.728	8.71284	8.6738	8.61704	2.66927	0.000923421	0.745691	7.04374	DUF1931 family protein	Domain of unknown function (DUF1931)	S
B2J1E7	Npun_F5035	Npun_F5035	6.70721	6.34846	6.51242	7.24485	7.42379	7.1336	2.29237	0.00201412	0.744716	5.56682	histidine kinase (EC 2.7.13.3)	response regulator, receiver	T
B2J6M0	def	Npun_F4046	9.38343	9.52762	9.8277	10.4125	10.1396	10.4176	2.01548	0.00341903	0.743636	4.6516	Peptide deformylase (PDF) (EC 3.5.1.88) (Polypeptide deformylase)	Removes the formyl group from the N-terminal Met of newly synthesized proteins. Requires at least a dipeptide for an efficient rate of reaction. N-terminal L-methionine is a prerequisite for activity but the enzyme has broad specificity at other positions	J
B2J2S5	murI	Npun_F1847	7.17754	7.44413	7.1904	8.05321	7.89254	8.09601	2.65216	0.000985058	0.743231	6.97006	Glutamate racemase (EC 5.1.1.3)	Provides the (R)-glutamate required for cell wall biosynthesis	M
B2J6J5	Npun_F4021	Npun_F4021	13.3991	13.3052	13.3698	14.103	14.0932	14.1059	4.92029	0	0.742671	26.5207	PBP domain-containing protein	COGs COG0226 ABC-type phosphate transport system periplasmic component	P
B2J946	sasA	Npun_R5764	7.65539	7.64621	7.66796	8.38903	8.33747	8.46822	4.36684	0	0.741719	19.2444	Adaptive-response sensory kinase SasA (EC 2.7.13.3) (Sensor histidine kinase SasA)	May be involved in signal transduction. Participates in the KaiABC clock protein complex, which constitutes the main circadian regulator in cyanobacteria, via its interaction with KaiC. Required for robustness of the circadian rhythm of gene expression and is involved in clock outputs	T
B2J4W7	Npun_R1991	Npun_R1991	8.64931	8.85573	8.67816	9.54217	9.44133	9.42471	3.24854	0.000365055	0.741668	9.98979	MOSC domain containing protein	MOSC domain	S
B2J1Q9	Npun_F3505	Npun_F3505	6.63024	6.35383	6.42189	7.2277	7.20079	7.19848	3.04527	0.000382892	0.740334	8.84766	N-acetylmuramoyl-L-alanine amidase, family 2	PFAM N-acetylmuramoyl-L-alanine amidase family 2	V
B2J9A5	Npun_F0650	Npun_F0650	9.70337	9.5863	9.72377	10.4557	10.3376	10.4404	3.70254	0.000117775	0.740097	13.061	Cobalamin biosynthesis protein CobW	TIGRFAM cobalamin biosynthesis protein CobW	S
B2J8X3	Npun_R4236	Npun_R4236	9.02811	9.48613	9.40819	10.0483	9.99658	10.097	2.16277	0.00255402	0.739798	5.12248	Sigma-70 family RNA polymerase sigma factor	DNA-templated transcription, initiation	K
B2IT10	Npun_F0761	Npun_F0761	8.91412	8.75555	8.7369	9.67414	9.65772	9.29384	2.25297	0.00206998	0.739712	5.4286	NADPH-dependent FMN reductase	PFAM NADPH-dependent FMN reductase	S
B2J4F4	Npun_R5325	Npun_R5325	9.01124	9.14937	9.44205	9.98786	9.85431	9.97516	2.27669	0.00204569	0.738226	5.51148	ABC transporter related	Part of the ABC transporter complex RbsABC involved in ribose import. Responsible for energy coupling to the transport system	G
B2IVC9	Npun_F2781	Npun_F2781	9.25964	9.48469	9.35602	10.111	10.0554	10.1451	3.33142	0.00017866	0.737081	10.4937	histidine kinase (EC 2.7.13.3)	Histidine kinase-, DNA gyrase B-, and HSP90-like ATPase	T
B2IYB4	Npun_F6444	Npun_F6444	12.2821	12.5112	12.6666	13.2861	12.9942	13.3907	1.97338	0.00362413	0.737036	4.52322	DUF2996 domain-containing protein	Protein of unknown function (DUF2996)	S
B2IUH3	Npun_F2742	Npun_F2742	11.1889	11.6335	11.6796	12.104	12.0921	12.5145	1.61141	0.00774551	0.73617	3.5192	Uncharacterized protein	ABC-type transport system involved in resistance to organic solvents, periplasmic component	Q
B2IWX8	Npun_R4625	Npun_R4625	8.68435	8.70242	8.59214	9.31518	9.57963	9.28788	2.75258	0.000760023	0.73459	7.41221	Cytochrome P450 (EC 1.14.14.106)	PFAM cytochrome P450	Q
B2J5J7	Npun_R5422	Npun_R5422	10.5972	10.1027	9.6479	10.9584	11.1421	10.451	1.00384	0.0337603	0.734573	2.13971	YqaE/Pmp3 family membrane protein	family UPF0057	S
B2J7K1	Npun_R4068	Npun_R4068	8.0668	8.04744	8.30952	8.84764	8.94432	8.83472	2.88994	0.000482628	0.734307	8.05728	Peptidoglycan-binding domain 1 protein	Peptidoglycan-binding domain 1 protein	M
B2J782	Npun_F0517	Npun_F0517	7.83712	7.95107	7.94037	8.70258	8.44918	8.7795	2.63902	0.00105008	0.734233	6.91395	CopG domain protein DNA-binding domain protein	-	-
B2IUF5	Npun_R2724	Npun_R2724	9.51814	9.43136	9.48434	10.2416	10.1478	10.2367	4.2955	0	0.730749	18.4629	Heat shock protein 70	heat shock protein 70	O
B2IY37	Npun_F6364	Npun_F6364	5.46243	5.11636	5.66263	6.19395	6.27284	5.95896	1.76651	0.00556866	0.728118	3.92885	histidine kinase (EC 2.7.13.3)	Histidine kinase-, DNA gyrase B-, and HSP90-like ATPase	T
B2J7M1	Npun_F4088	Npun_F4088	5.87825	4.91514	5.9215	6.30426	6.55102	6.04105	0.945015	0.0396011	0.72715	2.02	Glutathione-dependent formaldehyde-activating, GFA	PFAM Glutathione-dependent formaldehyde-activating, GFA	S
B2J2B1	rodA	Npun_R5165	6.96609	6.40579	6.40171	6.92273	7.8823	7.14988	0.988394	0.035398	0.727104	2.10812	Peptidoglycan glycosyltransferase RodA (PGT) (EC 2.4.1.129) (Cell elongation protein RodA) (Cell wall polymerase) (Peptidoglycan polymerase) (PG polymerase)	Peptidoglycan polymerase that is essential for cell wall elongation	M
B2J3R8	Npun_R1884	Npun_R1884	12	12.0358	11.864	12.7224	12.6846	12.6684	3.7275	0.000119734	0.725176	13.2537	Histidine kinase	-	-
B2IZ52	Npun_F4810	Npun_F4810	16.1643	16.2391	16.0321	16.8854	16.8728	16.8491	3.52755	0.000101695	0.723927	11.7838	Photosystem II manganese-stabilizing polypeptide	Photosystem II manganese-stabilizing protein PsbO	S
B2IUY9	Npun_F6093	Npun_F6093	7.42453	7.1754	7.0245	7.93268	8.00391	7.85919	2.36852	0.00161325	0.723786	5.84208	MscS Mechanosensitive ion channel	Mechanosensitive ion channel	M
B2ITB3	Npun_R2590	Npun_R2590	9.66138	9.6051	9.15632	10.1635	10.2138	10.2097	1.96281	0.00360196	0.721381	4.49142	3'-5' exoribonuclease Rv2179c-like domain-containing protein	3' exoribonuclease, RNase T-like	L
B2J803	Npun_R5666	Npun_R5666	6.53211	6.62844	6.85318	7.35134	6.92649	7.89721	1.14225	0.0233089	0.720435	2.42886	CopG-like ribbon-helix-helix domain-containing protein	CopG-like RHH_1 or ribbon-helix-helix domain, RHH_5	S
B2J4W6	Npun_R1990	Npun_R1990	8.90944	8.92987	9.01472	9.76515	9.46527	9.7836	2.57859	0.00114255	0.719997	6.66098	Alpha/beta hydrolase fold protein (EC 3.8.1.5)	Alpha beta hydrolase fold	S
B2J9Y5	Npun_R4287	Npun_R4287	8.29707	8.28938	8.50113	9.08038	9.04364	9.12115	3.22845	0.00036	0.719197	9.87105	ER-bound oxygenase mpaB/mpaB'/Rubber oxygenase catalytic domain-containing protein	protein conserved in bacteria (DUF2236)	S
B2J294	Npun_R5148	Npun_R5148	16.5675	16.4664	16.2923	17.0754	17.3472	17.059	2.36484	0.00160699	0.718442	5.82851	Photosystem I reaction center subunit II	PFAM Photosystem I	S
B2J6K3	Npun_F4029	Npun_F4029	11.8162	11.8655	11.7553	12.5253	12.4574	12.6044	3.7582	0.000124567	0.716691	13.4944	DUF3155 domain-containing protein	Protein of unknown function (DUF3155)	S
B2IZ58	Npun_F4818	Npun_F4818	13.2805	13.2818	13.0346	13.895	13.9535	13.8971	2.97571	0.000443564	0.71622	8.48536	PhnA-like protein	-	-
B2IUS1	pyrE	Npun_F4479	12.3532	12.1854	12.2273	12.9421	13.0211	12.9418	3.63165	0.000110997	0.713044	12.5283	Orotate phosphoribosyltransferase (OPRT) (OPRTase) (EC 2.4.2.10)	Catalyzes the transfer of a ribosyl phosphate group from 5-phosphoribose 1-diphosphate to orotate, leading to the formation of orotidine monophosphate (OMP)	F
B2IU89	leuA	Npun_F0926	11.9801	11.9616	12.1254	12.733	12.7557	12.7163	3.75042	0.000123147	0.712604	13.433	2-isopropylmalate synthase (EC 2.3.3.13) (Alpha-IPM synthase) (Alpha-isopropylmalate synthase)	Catalyzes the condensation of the acetyl group of acetyl-CoA with 3-methyl-2-oxobutanoate (2-oxoisovalerate) to form 3-carboxy-3-hydroxy-4-methylpentanoate (2-isopropylmalate)	E
B2ITW3	Npun_F5960	Npun_F5960	7.43315	7.43947	7.31694	8.09349	8.34096	7.89188	2.19897	0.00249684	0.712257	5.24363	Protein PatA	Controls heterocyst pattern formation	KT
B2ITU5	Npun_F5942	Npun_F5942	9.69285	9.7002	10.0728	10.6696	10.3242	10.6086	1.90809	0.0039728	0.712176	4.32926	Single-strand binding protein/Primosomal replication protein n	PFAM single-strand binding protein	L
B2J7V0	Npun_R5610	Npun_R5610	8.40685	8.79917	8.65204	9.46455	9.00847	9.51702	1.63929	0.00741655	0.710658	3.59075	Uncharacterized protein	-	-
B2J9S0	Npun_F2543	Npun_F2543	6.60248	6.63464	6.61371	7.48761	7.2041	7.29104	2.96318	0.000440079	0.710639	8.42156	Uncharacterized protein	-	-
B2IWS8	Npun_R4574	Npun_R4574	13.3003	13.1869	13.2236	13.9683	13.9541	13.9137	4.34962	0	0.708428	19.0528	Carbohydrate-selective porin OprB	Belongs to the OprB family	I
B2JA37	Npun_F5814	Npun_F5814	12.8072	12.6162	12.6381	13.4248	13.3657	13.393	3.45407	9.63e-05	0.707343	11.2838	4-alpha-glucanotransferase (EC 2.4.1.25) (Amylomaltase) (Disproportionating enzyme)	TIGRFAM 4-alpha-glucanotransferase	G
B2J4D7	Npun_R5306	Npun_R5306	8.5738	8.66276	8.58739	9.27382	9.40847	9.25765	3.66415	0.000113924	0.70533	12.7699	peptidoglycan lytic exotransglycosylase (EC 4.2.2.n1) (Murein hydrolase A)	PFAM MltA specific insert domain	M
B2IZR8	Npun_R1506	Npun_R1506	8.4686	8.59983	8.50925	9.1968	9.2445	9.24895	4.12078	0	0.704191	16.6781	Glycosyl transferase, family 2	PFAM Glycosyl transferase family 2	M
B2JBH3	Npun_BF149	Npun_BF149	6.80113	7.38549	6.98619	7.55354	7.93293	7.79766	1.57689	0.00816613	0.703773	3.43182	DUF2808 domain-containing protein	Protein of unknown function (DUF2808)	S
B2J8H0	Npun_F2380	Npun_F2380	9.39077	9.20254	9.45023	10.1353	9.97458	10.0449	2.87835	0.000558842	0.703758	8.00098	Inositol monophosphatase (EC 3.1.3.25)	PFAM Inositol monophosphatase family	P
B2IUJ2	Npun_R2763	Npun_R2763	11.1721	11.1788	11.1391	11.7847	11.9596	11.854	3.75016	0.000123007	0.702753	13.431	NADPH-protochlorophyllide oxidoreductase (EC 1.3.1.33)	TIGRFAM Light-dependent protochlorophyllide reductase	IQ
B2IUK2	Npun_F2773	Npun_F2773	10.1817	10.1492	10.0408	10.8442	10.8143	10.8195	4.06045	0	0.702102	16.102	Glycoside hydrolase, family 3 domain protein (EC 3.2.1.52)	PFAM Glycosyl hydrolase family 3 N terminal domain	G
B2J7J0	cbiA	Npun_R4057	7.02745	6.68703	6.81304	7.57352	7.65309	7.40248	2.31736	0.00193524	0.700523	5.65596	Cobyrinate a,c-diamide synthase (EC 6.3.5.11) (Cobyrinic acid a,c-diamide synthetase)	Catalyzes the ATP-dependent amidation of the two carboxylate groups at positions a and c of cobyrinate, using either L-glutamine or ammonia as the nitrogen source	H
B2J5V2	Npun_F0335	Npun_F0335	7.78812	7.71015	7.86869	8.51377	8.66526	8.2894	2.38879	0.00146116	0.700492	5.91721	Ferredoxin III	4Fe-4S ferredoxin iron-sulfur binding domain protein	C
B2IU54	Npun_F0888	Npun_F0888	7.27029	7.49326	6.61685	7.96327	7.89962	7.61514	1.15809	0.0223004	0.69921	2.46272	Uncharacterized protein	-	-
B2IYK4	Npun_F1383	Npun_F1383	7.85535	8.08227	8.37081	8.72486	8.74854	8.92983	1.89615	0.0039554	0.698268	4.29446	Uncharacterized protein	-	-
B2J1V6	Npun_F3560	Npun_F3560	9.95966	9.96634	10.1641	10.9108	10.3572	10.9132	1.62065	0.00765487	0.696983	3.54284	Thioredoxin-like fold domain-containing protein	belongs to the thioredoxin family	O
B2J0J6	ddl	Npun_R6628	12.4539	12.4288	12.3887	13.1168	13.1054	13.1385	5.2803	0	0.696371	32.6539	D-alanine--D-alanine ligase (EC 6.3.2.4) (D-Ala-D-Ala ligase) (D-alanylalanine synthetase)	Belongs to the D-alanine--D-alanine ligase family	F
B2J568	Npun_R3841	Npun_R3841	11.3784	11.4603	11.301	12.1466	12.0366	12.0445	3.55658	0.000104651	0.696012	11.987	Cobalamin synthesis protein, P47K	Cobalamin synthesis protein cobW C-terminal domain	S
B2J571	Npun_R3844	Npun_R3844	12.0889	12.2787	12.4978	12.9741	12.829	13.1499	2.00922	0.00345689	0.695873	4.63236	RNP-1 like RNA-binding protein	PFAM RNA recognition motif. (a.k.a. RRM, RBD, or RNP domain)	S
Q93LM0	Npun_F2932	Npun_F2932	9.48176	9.66572	9.57024	10.2752	10.2983	10.2301	3.59305	0.000107356	0.695292	12.2471	Lipid-A-disaccharide synthase (EC 2.4.1.182)	Condensation of UDP-2,3-diacylglucosamine and 2,3- diacylglucosamine-1-phosphate to form lipid A disaccharide, a precursor of lipid A, a phosphorylated glycolipid that anchors the lipopolysaccharide to the outer membrane of the cell	M
B2IW99	Npun_F1118	Npun_F1118	9.80286	9.86218	9.75552	10.4789	10.5389	10.4866	4.36379	0	0.694588	19.2103	Serine/threonine protein kinase with Chase2 sensor	PFAM Protein kinase	KLT
B2IZF1	Npun_R6531	Npun_R6531	6.9515	7.2386	7.02625	7.72823	7.72544	7.84409	2.73763	0.000828143	0.693803	7.34483	Serine/threonine protein kinase	AAA-like domain	S
B2J7X3	Npun_R5635	Npun_R5635	7.84574	8.07205	8.03256	8.67439	8.59881	8.75541	2.94515	0.000436364	0.692755	8.33051	HAD-superfamily hydrolase, subfamily IIB	haloacid dehalogenase-like hydrolase	S
B2J0S5	Npun_R1607	Npun_R1607	8.41146	8.42115	8.42428	8.87406	9.29428	9.16223	2.29292	0.00201507	0.691228	5.56876	Uncharacterized protein	-	-
B2IUS7	Npun_F6030	Npun_F6030	10.0076	10.0177	9.53067	10.5738	10.3549	10.6968	1.66021	0.00735824	0.689823	3.64504	Pentapeptide repeat protein	PFAM Pentapeptide repeats (8 copies)	S
B2IW53	Npun_R6230	Npun_R6230	7.0532	6.82063	6.92366	7.5971	7.93877	7.33069	1.66617	0.00732355	0.689683	3.66059	Fatty acid desaturase (EC 1.14.19.39)	Fatty acid desaturase	I
B2J8U8	Npun_R4211	Npun_R4211	6.9277	6.83653	6.71628	7.51267	7.55994	7.47669	3.32928	0.000178071	0.6896	10.4804	histidine kinase (EC 2.7.13.3)	response regulator, receiver	T
B2IZ76	Npun_R4836	Npun_R4836	6.45673	6.57344	5.83508	7.32242	6.63077	6.97824	1.06496	0.028967	0.688724	2.266	Heme NO binding domain protein	PFAM Heme NO binding	H
B2JA60	Npun_F5837	Npun_F5837	11.0339	11.1231	10.9113	11.6858	11.7125	11.7307	3.40224	9.31e-05	0.686913	10.9433	Flavin reductase domain protein, FMN-binding	Flavin reductase like domain	C
B2J8A0	Npun_R0588	Npun_R0588	9.05257	8.75593	8.86085	9.46839	9.58596	9.67487	2.54201	0.00112395	0.686623	6.51173	histidine kinase (EC 2.7.13.3)	Cyclic nucleotide-monophosphate binding domain	T
B2IYW4	Npun_F3255	Npun_F3255	7.33189	7.72923	7.29163	8.23839	8.0437	8.13005	1.98522	0.0035169	0.686464	4.55906	Putative integral membrane protein TIGR02587	integral membrane protein	S
B2IY11	Npun_F4715	Npun_F4715	7.32197	7.25361	7.11434	7.93732	7.99705	7.80582	2.92181	0.000429393	0.683427	8.21402	Cl-channel, voltage-gated family protein	Voltage gated chloride channel	P
B2J134	Npun_R3477	Npun_R3477	6.73863	7.08134	6.62632	7.57876	7.36018	7.5572	1.94936	0.00367059	0.683283	4.45114	DoxX family protein	PFAM DoxX	S
B2J7U7	Npun_F5607	Npun_F5607	9.27868	9.21365	9.28855	9.96814	9.93251	9.92996	4.86954	0	0.683245	25.7535	Aspartyl/Asparaginyl beta-hydroxylase	Aspartyl/Asparaginyl beta-hydroxylase	O
B2JAV0	Npun_AR195	Npun_AR195	8.0093	8.00864	8.03123	8.61924	8.56363	8.9129	2.48415	0.00127524	0.6822	6.28157	DNA/RNA non-specific endonuclease	DNA/RNA non-specific endonuclease	F
B2J071	Npun_R4877	Npun_R4877	12.8436	12.7652	12.8828	13.5895	13.274	13.6741	2.2414	0.00210902	0.681991	5.38852	Uncharacterized protein	-	-
B2IVV1	psbD2	Npun_F4553; Npun_R3637	15.9042	15.8465	15.8192	16.5906	16.6008	16.4226	3.38314	0.00018383	0.681328	10.8203	Photosystem II D2 protein (PSII D2 protein) (EC 1.10.3.9) (Photosystem Q(A) protein)	Photosystem II (PSII) is a light-driven water plastoquinone oxidoreductase that uses light energy to abstract electrons from H(2)O, generating O(2) and a proton gradient subsequently used for ATP formation. It consists of a core antenna complex that captures photons, and an electron transfer chain that converts photonic excitation into a charge separation. The D1 D2 (PsbA PsbA) reaction center he…	C
B2IT62	Npun_F0821	Npun_F0821	7.38492	7.4009	7.27743	8.16233	7.9693	7.96792	3.07596	0.000388966	0.678766	9.01195	Uncharacterized protein	Tetratricopeptide repeat	S
B2ITS2	Npun_R4409	Npun_R4409	9.47057	9.38315	9.46136	10.1168	10.1338	10.0995	4.67697	0	0.678366	23.0368	Cytochrome P450 (EC 1.14.14.1)	PFAM cytochrome P450	Q
B2J0T4	Npun_F1617	Npun_F1617	6.26948	5.86249	5.85457	6.34476	6.70874	6.96571	1.39591	0.0120663	0.677553	2.9938	WGxxGxxG-CTERM domain-containing protein	-	-
B2IZM8	Npun_F1457	Npun_F1457	10.1298	10.3958	10.2845	10.8809	11.0489	10.9129	2.7288	0.000825762	0.677539	7.30531	Putative outer membrane adhesin like protein (EC 3.1.4.50)	FG-GAP repeat	Q
B2IU35	Npun_R0869	Npun_R0869	6.29574	6.38781	6.44904	7.055	7.31372	6.79589	1.91258	0.0039359	0.677342	4.34242	Lipase, class 2	COGs COG1075 acetyltransferase and hydrolase with the alpha beta hydrolase fold	S
B2J1Y1	Npun_R3587	Npun_R3587	7.38492	7.61235	7.39304	8.06858	8.2293	8.11531	2.79826	0.000652669	0.674297	7.62142	WD-40 repeat protein	domain protein	G
B2J9V5	Npun_F4257	Npun_F4257	9.04408	9.1255	9.12149	9.83174	9.70959	9.77231	3.97114	0	0.674188	15.2844	Helicase HerA central domain-containing protein	AAA-like domain	U
B2J5U2	Npun_F0325	Npun_F0325	11.8138	11.93	11.7064	12.6094	12.3667	12.4946	2.67449	0.000864986	0.673522	7.0663	DUF3727 domain-containing protein	Protein of unknown function (DUF1292)	S
B2J7V8	Npun_R5618	Npun_R5618	5.55907	6.07939	5.79409	6.59957	6.75811	6.09504	1.26304	0.0170341	0.673392	2.69154	DUF4079 domain-containing protein	Protein of unknown function (DUF4079)	S
B2JA61	Npun_F5838	Npun_F5838	11.2617	11.2593	11.2061	11.9212	11.9055	11.9149	5.44527	0	0.671513	35.9166	Flavin reductase domain protein, FMN-binding	Flavin reductase like domain	C
B2J0Z5	Npun_R3435	Npun_R3435	4.7039	5.56801	5.37636	6.12251	5.84228	5.69664	1.08685	0.0270342	0.671052	2.31174	Condensation domain protein (EC 5.1.1.13)	Taurine catabolism dioxygenase TauD, TfdA family	Q
B2J943	Npun_F5761	Npun_F5761	8.33786	8.17887	8.25802	9.02097	8.88891	8.87638	3.29841	0.000173633	0.6705	10.2902	DUF2854 domain-containing protein	Protein of unknown function (DUF2854)	S
B2IX30	Npun_R6286	Npun_R6286	11.7152	11.8236	11.5949	12.3621	12.3796	12.3979	3.25034	0.00036534	0.668694	10.0005	DUF3153 domain-containing protein	Protein of unknown function (DUF3153)	S
B2IW98	Npun_F1117	Npun_F1117	11.3184	11.532	11.5441	12.2403	11.9538	12.2062	2.34248	0.00169319	0.66862	5.74673	Forkhead-associated protein (EC 4.2.3.3)	Inner membrane component of T3SS, cytoplasmic domain	GT
B2J3E3	Npun_F5267	Npun_F5267	7.73015	7.87479	7.66545	8.40631	8.48185	8.38669	3.2123	0.000356164	0.668158	9.77661	N-acetylglucosamine-6-phosphate deacetylase (EC 3.5.1.25)	Belongs to the metallo-dependent hydrolases superfamily. NagA family	G
B2J7I9	Npun_F4056	Npun_F4056	8.04245	8.0472	8.02001	8.60454	8.86473	8.6397	2.90558	0.000426396	0.66644	8.13389	Cyclic nucleotide-binding protein	PFAM Cyclic nucleotide-binding	T
B2IYZ2	Npun_F4747	Npun_F4747	7.52449	7.91121	7.85259	8.44668	8.56172	8.27893	1.99022	0.00352854	0.66635	4.57426	GCN5-related N-acetyltransferase	Acetyltransferase (GNAT) domain	S
B2JA14	tatA	Npun_F4316	7.77322	7.5938	7.60018	8.42444	8.27333	8.26274	2.96897	0.000441815	0.664437	8.45099	Sec-independent protein translocase protein TatA	Part of the twin-arginine translocation (Tat) system that transports large folded proteins containing a characteristic twin-arginine motif in their signal peptide across membranes. TatA could form the protein-conducting channel of the Tat system	U
B2IX72	Npun_F6334	Npun_F6334	9.03396	8.96596	8.9681	9.65335	9.68728	9.61891	4.61938	0	0.663845	22.2808	DUF4336 domain-containing protein	Domain of unknown function (DUF4336)	S
B2IUH9	Npun_F2748	Npun_F2748	7.3069	7.40264	7.49433	8.08915	8.14977	7.95431	2.95459	0.00043807	0.66312	8.37807	Cyclic nucleotide-binding protein	PFAM Cyclic nucleotide-binding	T
B2JAA1	Npun_R5880	Npun_R5880	5.98888	5.91206	5.82302	6.4891	6.6286	6.59333	3.31746	0.000176471	0.662354	10.4073	TVP38/TMEM64 family membrane protein	SNARE associated Golgi protein	S
B2IX05	Npun_R6256	Npun_R6256	8.36478	8.12662	8.07446	8.85461	8.82745	8.86894	2.73598	0.000826713	0.661711	7.33743	Class I SAM-dependent methyltransferase	Methyltransferase domain	M
B2IWD5	cpcS	Npun_R1154	9.85703	10.2471	10.1029	10.7564	10.7295	10.7054	2.34622	0.00165113	0.661452	5.76034	Chromophore lyase CpcS/CpeS (EC 4.-.-.-)	Covalently attaches a chromophore to Cys residue(s) of phycobiliproteins	E
B2IZW0	Npun_F3291	Npun_F3291	12.0327	12.37	12.0038	12.8387	12.4137	13.1374	1.28813	0.0158997	0.66112	2.74748	DUF4363 domain-containing protein	-	-
B2J7H4	Npun_R2336	Npun_R2336	6.27125	6.62248	6.34746	7.06686	7.04579	7.10673	2.4364	0.00142271	0.659396	6.09684	Putative ATP/GTP binding protein	P-loop Domain of unknown function (DUF2791)	LO
B2J0E6	Npun_R6578	Npun_R6578	8.85472	8.77478	8.75923	9.41863	9.42152	9.52436	3.8722	0	0.658591	14.4258	Protein serine/threonine phosphatase	PFAM protein phosphatase 2C	T
B2JAJ0	Npun_AF061	Npun_AF061	7.81998	7.73646	8.68239	7.66042	9.61733	8.93684	0.435097	0.230077	0.658588	1.01573	NB-ARC domain-containing protein	#N/A	#N/A
B2IVM9	Npun_F2881	Npun_F2881	8.97708	9.1423	8.91404	9.66358	9.76668	9.57876	2.78532	0.000721429	0.658534	7.56162	Short-chain dehydrogenase/reductase SDR (EC 1.1.1.62)	Belongs to the short-chain dehydrogenases reductases (SDR) family	S
B2J4J9	Npun_R5376	Npun_R5376	12.2748	12.29	12.0517	12.8281	12.9622	12.7987	2.69278	0.000813598	0.65746	7.14601	Thioredoxin	Belongs to the thioredoxin family	O
B2J5G5	Npun_R3941	Npun_R3941	6.80329	6.92658	6.82545	7.24339	7.64095	7.64251	2.05001	0.00303501	0.657176	4.7589	Diguanylate cyclase with PAS/PAC sensor	diguanylate cyclase	T
B2IXM0	Npun_R3053	Npun_R3053	6.99113	7.16321	7.20267	8.02843	7.53848	7.7616	1.86964	0.00414376	0.657168	4.21785	Response regulator receiver protein (EC 3.1.1.61)	PFAM response regulator receiver	T
B2J0F2	Npun_R6584	Npun_R6584	9.97778	10.0605	10.138	10.8553	10.4166	10.872	1.86382	0.00417781	0.655901	4.20117	Secretion protein HlyD family protein	PFAM HlyD family secretion protein	M
B2J1N1	Npun_R1723	Npun_R1723	7.78792	8.04301	8.09921	8.86072	8.40143	8.62936	1.79134	0.00519479	0.653791	3.99716	EamA domain-containing protein	PFAM EamA-like transporter family	EG
B2J7N7	Npun_R4104	Npun_R4104	5.98413	5.83698	5.87625	6.47486	6.44631	6.73688	2.50977	0.00124131	0.653561	6.38261	4-hydroxyphenylpyruvate dioxygenase (EC 1.13.11.27)	PFAM Glyoxalase bleomycin resistance protein dioxygenase	C
B2ITL4	Npun_R4349	Npun_R4349	3.99461	4.15029	4.74584	4.00731	6.66128	4.18206	0.29904	0.480914	0.653306	0.736482	Peptidase, metallopeptidase	SMART Peptidase, metallopeptidase	O
B2J3U2	Npun_F1910	Npun_F1910	8.60853	8.59989	8.53734	9.26098	9.17438	9.26869	4.18752	0	0.65276	17.339	non-specific serine/threonine protein kinase (EC 2.7.11.1)	PFAM Protein kinase domain	KLT
B2J6S8	Npun_F5549	Npun_F5549	8.88274	8.74952	8.83351	9.63035	9.3327	9.45554	2.62928	0.00104663	0.650939	6.87261	Rubredoxin	Belongs to the rubredoxin family	C
B2IT37	Npun_F0789	Npun_F0789	8.70621	8.73271	8.55001	9.37911	9.24757	9.31375	3.16379	0.000342606	0.650503	9.49792	Aldo/keto reductase (EC 1.1.1.274)	aldo keto reductase	C
B2IZ89	proA	Npun_R6463	12.2319	12.1936	12.0676	12.7743	12.905	12.7641	3.19351	0.000351088	0.650103	9.66774	Gamma-glutamyl phosphate reductase (GPR) (EC 1.2.1.41) (Glutamate-5-semialdehyde dehydrogenase) (Glutamyl-gamma-semialdehyde dehydrogenase) (GSA dehydrogenase)	Catalyzes the NADPH-dependent reduction of L-glutamate 5-phosphate into L-glutamate 5-semialdehyde and phosphate. The product spontaneously undergoes cyclization to form 1-pyrroline-5- carboxylate	E
B2J711	efp	Npun_R0440	14.7452	14.7646	14.7153	15.3529	15.3657	15.4564	4.27644	0	0.649982	18.2595	Elongation factor P (EF-P)	Involved in peptide bond synthesis. Stimulates efficient translation and peptide-bond synthesis on native or reconstituted 70S ribosomes in vitro. Probably functions indirectly by altering the affinity of the ribosome for aminoacyl-tRNA, thus increasing their reactivity as acceptors for peptidyl transferase	J
B2J719	Npun_F0448	Npun_F0448	10.5004	10.4966	10.3916	11.1801	11.1088	11.0496	3.63106	0.000110883	0.649933	12.524	Nucleoid-associated protein Npun_F0448	Binds to DNA and alters its conformation. May be involved in regulation of gene expression, nucleoid organization and DNA protection	S
B2J2S9	Npun_R1853	Npun_R1853	4.643	3.68552	4.63862	4.55891	5.69264	4.66501	0.604317	0.11413	0.649808	1.3488	Asparagine synthase (EC 6.3.5.4)	PFAM asparagine synthase	E
B2J5E4	hemA	Npun_F3918	9.92498	10.0474	10.0644	10.6566	10.6642	10.6612	3.90921	0	0.648352	14.7414	Glutamyl-tRNA reductase (GluTR) (EC 1.2.1.70)	Catalyzes the NADPH-dependent reduction of glutamyl- tRNA(Glu) to glutamate 1-semialdehyde (GSA)	H
B2IWL7	Npun_F2940	Npun_F2940	9.9562	9.95212	9.96654	10.5586	10.6781	10.5825	4.21567	0	0.648114	17.6255	magnesium chelatase (EC 6.6.1.1)	TIGRFAM magnesium chelatase, H subunit	H
B2JC21	Npun_EF007	Npun_EF007	8.23122	8.24512	8.66405	9.11429	8.75037	9.20937	1.49664	0.00964387	0.644547	3.23353	Uncharacterized protein	#N/A	#N/A
B2J0A9	dapB	Npun_F4916	11.4018	11.2563	11.2814	12.1213	11.8493	11.9023	2.61497	0.00103359	0.644483	6.81227	4-hydroxy-tetrahydrodipicolinate reductase (HTPA reductase) (EC 1.17.1.8)	Catalyzes the conversion of 4-hydroxy- tetrahydrodipicolinate (HTPA) to tetrahydrodipicolinate	E
B2IVT4	Npun_F4535	Npun_F4535	8.12474	8.33135	8.23895	8.98351	8.80185	8.84061	2.85942	0.000619403	0.643644	7.90978	Methyltransferase type 11	Methyltransferase domain	H
B2J9R8	Npun_R2541	Npun_R2541	9.43053	9.48878	9.46438	10.0404	10.1436	10.1282	4.22378	0	0.642851	17.7088	NAD-dependent epimerase/dehydratase	PFAM NAD dependent epimerase dehydratase family	GM
B2IX68	Npun_R6330	Npun_R6330	8.04797	8.02088	7.61195	8.45688	8.59789	8.55159	1.92051	0.00394855	0.641851	4.36569	Acetamidase/Formamidase	PFAM Acetamidase Formamidase family	C
B2J211	Npun_R5060	Npun_R5060	7.76797	7.55783	7.977	8.53915	8.00572	8.68323	1.26037	0.0171408	0.641768	2.68563	Nuclease A inhibitor family protein	Nuclease A inhibitor-like protein	T
B2J6U5	Npun_F5566	Npun_F5566	8.20672	8.05596	8.2319	8.95431	8.74938	8.71	2.62097	0.00104205	0.639702	6.83754	Glycosyl transferase, family 2	PFAM Glycosyl transferase family 2	S
B2J172	argD	Npun_R4958	12.1526	12.1495	12.1367	12.812	12.8257	12.719	4.33298	0	0.639308	18.8695	Acetylornithine aminotransferase (ACOAT) (EC 2.6.1.11)	TIGRFAM acetylornithine and succinylornithine	E
B2JA18	Npun_F4320	Npun_F4320	11.51	11.4969	11.6138	12.2073	12.0973	12.2325	3.48436	9.9e-05	0.638782	11.4874	Band 7 protein	PFAM SPFH domain Band 7 family	O
B2J6W1	Npun_R5582	Npun_R5582	9.93848	9.84079	9.91261	10.4551	10.5956	10.5562	3.6292	0.000110542	0.638317	12.5104	Short-chain dehydrogenase/reductase SDR (EC 1.3.1.33)	Belongs to the short-chain dehydrogenases reductases (SDR) family	C
B2J297	Npun_F5151	Npun_F5151	10.3011	10.3382	10.2435	10.9766	10.9919	10.8248	3.34985	0.000180301	0.636797	10.6091	Peptidase S9A, prolyl oligopeptidase domain protein beta-propeller (EC 3.4.21.26)	PFAM Prolyl oligopeptidase, N-terminal beta-propeller domain	E
B2JBJ8	Npun_BF181	Npun_BF181	7.22408	7.05202	6.85688	7.63386	7.8062	7.60134	2.16936	0.00246786	0.636143	5.14438	TPR repeat	CHAT domain	S
B2J4S4	Npun_F0261	Npun_F0261	8.61827	8.64425	8.62767	9.31613	9.26061	9.22186	4.62897	0	0.636136	22.4049	Polyphosphate kinase-2-related domain-containing protein	TIGRFAM polyphosphate nucleotide phosphotransferase, PPK2 family	S
B2IXQ9	Npun_F3106	Npun_F3106	7.43329	7.41545	6.52372	7.68689	8.05692	7.52922	0.870854	0.0477703	0.633521	1.87128	Glyoxalase/bleomycin resistance protein/dioxygenase	PFAM Glyoxalase bleomycin resistance protein dioxygenase	E
B2J6Z3	Npun_F0422	Npun_F0422	8.26296	8.21846	8.19159	8.79168	8.95351	8.82798	3.54305	0.000103746	0.633383	11.8918	Putative signal transduction protein with Nacht domain protein	NTPase (NACHT family)	CT
B2J8R9	Npun_F4180	Npun_F4180	10.1781	9.97278	10.0637	10.6845	10.717	10.7126	3.33388	0.000178956	0.633178	10.5091	Zinc finger, SWIM domain protein	Zinc finger SWIM domain protein	S
B2IZG5	Npun_R6547	Npun_R6547	8.84105	8.6877	8.52991	9.35717	9.29726	9.30249	2.6333	0.00104893	0.632752	6.88965	Aldo/keto reductase	Aldo/keto reductase family	C
B2IUU8	Npun_F6052	Npun_F6052	7.0726	7.19796	7.28486	7.9857	7.56542	7.90046	1.94621	0.00371139	0.632052	4.44177	Short-chain dehydrogenase/reductase SDR (EC 1.1.1.100)	Enoyl-(Acyl carrier protein) reductase	C
B2IV72	Npun_R1017	Npun_R1017	10.1746	9.96669	10.1695	10.6717	10.7476	10.7819	2.94101	0.000434951	0.63014	8.30977	Glycoside hydrolase, family 57	Belongs to the glycosyl hydrolase 57 family	G
B2J2Q8	Npun_F1827	Npun_F1827	10.1451	10.192	10.0252	10.8089	10.6697	10.7737	3.1999	0.000352941	0.629992	9.70465	Taurine catabolism dioxygenase TauD/TfdA	PFAM Taurine catabolism dioxygenase TauD TfdA	Q
B2IVQ3	Npun_F4500	Npun_F4500	9.56864	9.32179	9.24671	10.1149	9.91491	9.99544	2.28929	0.00200939	0.629383	5.55591	HEAT domain containing protein	PBS lyase HEAT-like repeat	C
B2IX24	cugP	Npun_R6280	10.9728	11.1099	11.1088	11.6532	11.7373	11.6888	3.58475	0.000106614	0.62928	12.1875	UTP--glucose-1-phosphate uridylyltransferase (EC 2.7.7.9) (Cyanobacterial UDP-glucose pyrophosphorylase) (UDP-glucose pyrophosphorylase) (UDP-Glc PPase)	Catalyzes the formation of UDP-glucose, from UTP and glucose 1-phosphate	JM
B2J338	Npun_F3715	Npun_F3715	8.05486	7.71894	7.8451	8.51038	8.28755	8.7058	1.80641	0.00489368	0.628275	4.039	DZANK-type domain-containing protein	Double zinc ribbon	S
B2IVH8	rplI	Npun_F2830	12.6073	12.7026	12.8025	13.5354	12.8034	13.6571	1.08319	0.027388	0.62786	2.30408	50S ribosomal protein L9	binds to the 23S rRNA	J
B2J8M9	Npun_F2445	Npun_F2445	10.2178	11.1504	9.52439	10.9278	10.8981	10.9482	0.595009	0.118486	0.627148	1.33065	Glycosyl transferase, group 1	Glycosyl transferases group 1	M
B2IY79	Npun_R6406	Npun_R6406	8.07883	8.13263	7.74633	8.62245	8.69911	8.51385	2.04195	0.00326555	0.625872	4.73371	Radical SAM domain protein	radical SAM	C
B2IXV8	Npun_R4660	Npun_R4660	11.6824	11.6152	11.7268	12.3281	12.2013	12.3724	3.30281	0.000174475	0.625775	10.3172	Glutathione peroxidase	Belongs to the glutathione peroxidase family	O
B2J1T2	Npun_R3530	Npun_R3530	7.8428	10.2475	7.73071	9.06559	9.6496	8.98252	0.299906	0.478641	0.62557	0.738317	DUF2231 domain-containing protein	membrane protein (DUF2231)	S
B2IWB2	Npun_R1131	Npun_R1131	9.76777	9.79257	9.82936	10.3796	10.4179	10.4648	4.47594	0	0.624192	20.5026	ABC transporter related	ABC-type (Unclassified) transport system, ATPase component	S
B2J8I5	Npun_R2397	Npun_R2397	13.8815	13.744	13.7395	14.4564	14.2849	14.4955	2.84211	0.000671605	0.623888	7.82718	Lipoprotein	-	-
B2IU20	Npun_F6018	Npun_F6018	9.77079	9.67874	9.79994	10.344	10.3897	10.3862	4.03217	0	0.623485	15.8386	Uncharacterized protein	function (DUF490)	M
B2JA10	Npun_R4312	Npun_R4312	6.64246	6.79048	7.13165	7.43351	7.42902	7.56809	1.82679	0.00458362	0.622013	4.09607	Uncharacterized protein	-	-
B2IVT5	Npun_F4536	Npun_F4536	9.41233	9.2497	9.36199	9.97849	9.94851	9.96213	3.6586	0.000113089	0.621703	12.7284	Glycosyl transferase, family 2	glycosyl transferase family 2	S
B2J2Y6	Npun_F3663	Npun_F3663	9.18747	9.06575	9.18215	9.80514	9.75484	9.73853	3.81604	0.000129652	0.62105	13.9595	Uncharacterized protein	-	-
B2J2Y4	Npun_R3661	Npun_R3661	8.42728	8.51313	8.66924	9.25515	9.06073	9.14671	2.61899	0.00103922	0.617646	6.82919	Deoxyribodipyrimidine photolyase-related protein	PFAM FAD binding domain of DNA photolyase	S
B2IW11	Npun_R6186	Npun_R6186	6.44226	6.8636	6.83702	7.34098	7.32439	7.32881	1.97455	0.00358275	0.617102	4.52674	Thioredoxin domain protein (EC 5.3.4.1)	PFAM Thioredoxin	CO
B2J4J4	Npun_R5371	Npun_R5371	7.18566	7.3145	7.20602	7.80933	7.95091	7.79687	3.20038	0.000353208	0.616975	9.70739	Histidine-specific methyltransferase SAM-dependent domain-containing protein	Histidine-specific methyltransferase, SAM-dependent	S
B2JBU6	Npun_CF064	Npun_CF064	6.77239	6.68274	6.34654	7.4287	6.81003	7.41032	1.20072	0.0200013	0.615795	2.5547	Uncharacterized protein	#N/A	#N/A
B2J0C8	Npun_R4935	Npun_R4935	11.2076	11.1486	11.2823	11.9152	11.7301	11.8405	3.12774	0.00033121	0.615752	9.29558	TPR repeat-containing protein	PFAM Tetratricopeptide repeat	S
B2IVN8	Npun_F4484	Npun_F4484	7.5434	7.3305	7.7907	8.05336	8.0891	8.36692	1.68422	0.00676434	0.614926	3.70796	Rad50/SbcC-type AAA domain-containing protein	TIGRFAM DNA sulfur modification protein DndD	D
B2J359	Npun_R5177	Npun_R5177	11.2255	11.1786	11.1759	11.833	11.8274	11.7625	4.60734	0	0.614313	22.1258	Phosphorylase kinase alphabeta	PFAM Glycosyl hydrolases family 15	G
B2IUN0	raf1	Npun_F4437	13.2387	13.3518	13.4874	14.0301	13.8418	14.0391	2.49771	0.00128446	0.611036	6.33489	RuBisCO accumulation factor 1	-	-
B2JAU5	Npun_AR190	Npun_AR190	10.4469	10.2657	10.2703	11.0282	10.7354	11.0483	2.18365	0.00248115	0.60966	5.19209	Uncharacterized protein	-	-
B2J3C1	Npun_F5245	Npun_F5245	8.28725	8.17904	7.90964	8.78431	8.86292	8.55743	1.86595	0.0041811	0.609574	4.20727	Protoporphyrinogen IX oxidase (PPO) (EC 1.3.99.-)	PFAM Uncharacterised protein family (UPF0093)	S
B2IV84	Npun_F1030	Npun_F1030	9.53681	9.57584	9.59097	10.1903	10.1076	10.2329	3.95858	0	0.609058	15.1727	acylphosphatase (EC 3.6.1.7)	Belongs to the acylphosphatase family	C
B2IV16	Npun_F6121	Npun_F6121	7.66161	8.02031	7.77005	8.46793	8.42799	8.38231	2.29667	0.00201982	0.608752	5.58208	Uncharacterized protein	-	-
B2IU50	apt	Npun_R0884	12.2783	12.1871	12.2664	12.8354	12.9067	12.8117	3.94074	0	0.607291	15.0155	Adenine phosphoribosyltransferase (APRT) (EC 2.4.2.7)	Catalyzes a salvage reaction resulting in the formation of AMP, that is energically less costly than de novo synthesis	F
B2IWW6	Npun_F4613	Npun_F4613	10.4708	10.5066	10.4767	11.0078	11.2129	11.0528	3.18046	0.00034641	0.606414	9.59281	DUF485 domain-containing protein	Protein of unknown function, DUF485	S
B2IUE0	Npun_F2709	Npun_F2709	7.75084	7.83995	7.92166	8.30112	8.58865	8.44069	2.48269	0.00127329	0.606004	6.27584	Alcohol dehydrogenase GroES domain protein (EC 1.1.1.14)	PFAM Alcohol dehydrogenase GroES-like domain	C
B2J472	Npun_F3800	Npun_F3800	10.4682	10.2467	10.0602	10.8221	10.9502	10.8207	2.07222	0.00283469	0.605998	4.8289	Acyltransferase 3	Acyltransferase family	I
B2J9B6	Npun_R0661	Npun_R0661	8.93178	8.97314	8.97942	9.5079	9.61683	9.57507	4.17908	0	0.605155	17.2541	Metallophosphoesterase	PFAM Calcineurin-like phosphoesterase	S
B2J6D9	Npun_R3963	Npun_R3963	13.0197	13.0118	12.9838	13.6334	13.5817	13.6147	5.27341	0	0.604851	32.5242	Phage shock protein A, PspA	Phage shock protein A (IM30), suppresses sigma54-dependent transcription	KT
B2IUY0	Npun_F6084	Npun_F6084	10.3951	10.2593	10.5248	11.126	10.7328	11.1339	1.77447	0.00554445	0.604483	3.95068	Glutathione S-transferase, N-terminal domain protein (EC 2.5.1.18)	PFAM Glutathione S-transferase, N-terminal domain	O
B2J4B4	Npun_R5283	Npun_R5283	6.19342	6.09717	5.94704	6.67601	6.62278	6.75196	2.76555	0.000710434	0.604376	7.47108	Nucleoside phosphorylase domain-containing protein	PFAM Phosphorylase superfamily	F
B2J5S2	Npun_F0303	Npun_F0303	7.19703	7.25314	7.33759	7.7779	8.56334	7.25946	0.725623	0.0739586	0.604311	1.58523	histidine kinase (EC 2.7.13.3)	Histidine kinase	T
B2J9A4	Npun_R0649	Npun_R0649	5.543	5.19589	5.53606	5.92526	6.24082	5.91897	1.74178	0.00584082	0.603371	3.86161	TPR repeat-containing protein	Tetratricopeptide repeat	S
B2IZB5	glsA	Npun_F6494	8.74598	8.55139	8.60451	9.17182	9.31249	9.22539	2.97421	0.000442688	0.60261	8.47773	Glutaminase (EC 3.5.1.2)	Belongs to the glutaminase family	E
B2J7B7	Npun_R2263	Npun_R2263	8.6507	8.71795	8.64178	9.29301	9.27792	9.24004	4.50743	0	0.600179	20.8806	histidine kinase (EC 2.7.13.3)	Histidine kinase-like ATPase domain	T
B2J304	Npun_F3681	Npun_F3681	9.69445	9.75478	9.66099	10.3436	10.2745	10.289	4.18522	0	0.598954	17.3159	DUF4112 domain-containing protein	Domain of unknown function (DUF4112)	S
B2J2V1	Npun_R3623	Npun_R3623	7.44931	7.45964	7.32873	8.05327	8.03321	7.94552	3.43893	9.52e-05	0.598109	11.1833	Sulfatase-modifying factor enzyme domain-containing protein	Sulfatase-modifying factor enzyme 1	S
B2IWP2	Npun_R2975	Npun_R2975	5.76685	5.63207	5.51192	6.72615	5.96931	6.0096	1.09578	0.0265889	0.598076	2.33049	ThuA-like domain-containing protein	-	-
B2J4A4	Npun_R3832	Npun_R3832	6.80374	6.66475	6.52524	7.46493	7.39541	6.91995	1.46108	0.0107079	0.595518	3.1478	Germacrene A synthase (EC 4.2.3.90) (5-epi-alpha-selinene synthase) (8a-epi-alpha-selinene synthase) (Terpene synthase)	Terpene synthase family, metal binding domain	T
B2J167	Npun_F4953	Npun_F4953	6.47401	6.6501	6.4665	7.05081	7.14844	7.1752	2.95616	0.000439216	0.594609	8.38604	histidine kinase (EC 2.7.13.3)	PFAM Histidine kinase-, DNA gyrase B-, and HSP90-like ATPase	T
B2J8K0	Npun_F2412	Npun_F2412	9.44366	9.33831	9.07785	9.8845	9.88147	9.87654	2.2633	0.00207956	0.594233	5.46455	POLO box domain-containing protein	murein-degrading enzyme. may play a role in recycling of muropeptides during cell elongation and or cell division	M
B2J6W9	sbcD	Npun_R5590	9.08302	9.3122	9.09159	9.75569	9.79491	9.71557	2.78561	0.000721858	0.593119	7.56297	Nuclease SbcCD subunit D	SbcCD cleaves DNA hairpin structures. These structures can inhibit DNA replication and are intermediates in certain DNA recombination reactions. The complex acts as a 3'- 5' double strand exonuclease that can open hairpins. It also has a 5' single-strand endonuclease activity	L
B2J7U6	Npun_R5606	Npun_R5606	8.87661	8.88247	8.94918	9.4633	9.51361	9.5076	4.51889	0	0.592079	21.0198	D-hydantoinase (EC 3.5.2.5)	Amidohydrolase family	F
B2J4H2	Npun_F5347	Npun_F5347	8.66819	8.67408	8.66967	9.28863	9.24017	9.25792	5.69445	0	0.591591	41.4695	site-specific DNA-methyltransferase (adenine-specific) (EC 2.1.1.72)	N-6 DNA Methylase	V
B2IUA3	Npun_F0942	Npun_F0942	6.46253	6.31149	6.27014	6.98368	7.0089	6.82465	2.70423	0.0008187	0.591027	7.19633	Beta-lactamase domain protein (EC 3.1.26.11)	COGs COG1235 Metal-dependent hydrolase of the beta-lactamase superfamily I	S
B2J2Y7	Npun_F3664	Npun_F3664	11.0908	11.1079	11.2167	11.6828	11.8099	11.6924	3.31468	0.000176039	0.589935	10.3901	Plasmid segregation protein ParM/StbA domain-containing protein	Heat shock 70 kDa protein	O
B2ITB5	Npun_F2592	Npun_F2592	4.59348	4.78418	4.97109	5.47544	5.45776	5.18296	1.82116	0.00462432	0.589135	4.08026	Uncharacterized protein	-	-
B2J079	Npun_F4885	Npun_F4885	8.29315	8.32094	8.34819	8.90963	8.91805	8.89716	5.37763	0	0.587524	34.5414	Uncharacterized protein	CHAT domain	S
B2J2A2	glyA	Npun_F5156	12.6401	12.5415	12.5838	13.2021	13.1808	13.1439	4.22029	0	0.587142	17.6729	Serine hydroxymethyltransferase (SHMT) (Serine methylase) (EC 2.1.2.1)	Catalyzes the reversible interconversion of serine and glycine with tetrahydrofolate (THF) serving as the one-carbon carrier. This reaction serves as the major source of one-carbon groups required for the biosynthesis of purines, thymidylate, methionine, and other important biomolecules. Also exhibits THF- independent aldolase activity toward beta-hydroxyamino acids, producing glycine and aldehyd…	E
B2IU52	Npun_F0886	Npun_F0886	10.977	10.9943	10.9992	11.5557	11.5005	11.6736	3.46954	9.76e-05	0.58641	11.3873	DUF4335 domain-containing protein	Domain of unknown function (DUF4335)	M
B2J5N2	Npun_R5457	Npun_R5457	6.84127	7.2327	6.97963	7.62145	7.62431	7.56585	2.13907	0.002669	0.586002	5.04434	DUF1574 domain-containing protein	lipolytic protein G-D-S-L family	E
B2J992	Npun_R5810	Npun_R5810	8.3181	8.39701	8.63739	9.12039	8.95613	9.03367	2.26499	0.00208341	0.585894	5.47047	Putative endoribonuclease L-PSP	TIGRFAM endoribonuclease L-PSP	J
B2IVW6	ureG	Npun_R6141	8.25329	8.45946	8.14917	8.9652	8.71686	8.93497	2.0851	0.00285788	0.585036	4.86986	Urease accessory protein UreG	Facilitates the functional incorporation of the urease nickel metallocenter. This process requires GTP hydrolysis, probably effectuated by UreG	KO
B2J7B6	Npun_R2262	Npun_R2262	10.2867	10.3389	10.2514	10.8597	10.932	10.8361	3.95888	0	0.583644	15.1754	histidine kinase (EC 2.7.13.3)	Histidine kinase-, DNA gyrase B-, and HSP90-like ATPase	T
B2J335	Npun_F3712	Npun_F3712	8.25189	7.99409	8.52797	8.90292	8.80634	8.81208	1.68238	0.00692643	0.582461	3.70312	Glycosyl transferase, family 2	glycosyl transferase family 2	S
Q93LL9	dmtC	Npun_F2933	6.22349	6.55108	6.04873	7.01495	6.82328	6.73204	1.5808	0.00818065	0.582323	3.44165	Cytosine-specific methyltransferase (EC 2.1.1.37)	PFAM C-5 cytosine-specific DNA methylase	H
B2IY85	Npun_F6412	Npun_F6412	12.1843	12.3873	12.2956	13.044	12.5596	13.0043	1.60195	0.00790233	0.580224	3.49512	TFIIE beta domain-containing protein	YlqD protein	S
B2J585	Npun_R3858	Npun_R3858	9.37771	9.41229	9.42828	9.92327	10.0498	9.98542	3.90492	0	0.580058	14.7045	GCN5-related N-acetyltransferase	PFAM Acetyltransferase (GNAT) family	K
B2J1W6	Npun_R3572	Npun_R3572	9.03551	8.98481	9.0786	9.60238	9.66255	9.57129	3.9613	0	0.579103	15.1969	histidine kinase (EC 2.7.13.3)	response regulator, receiver	T
B2IX59	Npun_F6321	Npun_F6321	13.3116	13.2449	13.0608	13.8344	13.7032	13.8169	2.60482	0.0010966	0.57908	6.76976	Two component transcriptional regulator, winged helix family (EC 3.1.1.61)	PFAM response regulator receiver	K
B2JAU9	Npun_AF194	Npun_AF194	6.29205	6.9118	7.21153	7.67501	6.97861	7.49798	0.780236	0.0626281	0.578737	1.69218	Nuclease A inhibitor family protein	Nuclease A inhibitor-like protein	T
B2J774	Npun_F0505	Npun_F0505	9.65302	9.51702	9.63154	10.1372	10.0248	10.3747	2.1831	0.00248004	0.578405	5.19026	Uncharacterized protein	-	-
B2J5S3	Npun_F0304	Npun_F0304	8.36369	8.48484	8.54759	9.16931	8.86967	9.08439	2.28026	0.00200187	0.575748	5.52401	Two component transcriptional regulator, LuxR family	COGs COG2197 Response regulator containing a CheY-like receiver domain and an HTH DNA-binding domain	K
B2J0P4	Npun_R1575	Npun_R1575	11.9211	11.7467	11.6959	12.3787	12.3822	12.33	2.91791	0.000428298	0.575713	8.19471	Magnesium protoporphyrin O-methyltransferase (EC 2.1.1.11)	TIGRFAM magnesium protoporphyrin O-methyltransferase	H
B2IWB1	Npun_R1130	Npun_R1130	7.46624	7.89569	7.65201	8.1617	8.31721	8.25883	1.91218	0.00397757	0.574603	4.34124	Permease YjgP/YjgQ family protein	Permease YjgP YjgQ family	S
B2IUF0	Npun_F2719	Npun_F2719	8.31529	8.41355	8.31934	8.8883	9.10707	8.77416	2.29635	0.00201887	0.573784	5.58093	ErfK/YbiS/YcfS/YnhG family protein	PFAM L,D-transpeptidase catalytic domain	S
B2J403	map	Npun_R3725	10.9612	10.8703	10.8052	11.3913	11.466	11.5001	3.30585	0.000174757	0.573555	10.3358	Methionine aminopeptidase (MAP) (MetAP) (EC 3.4.11.18) (Peptidase M)	TIGRFAM methionine aminopeptidase, type I	E
B2J147	Npun_R3491	Npun_R3491	9.19307	9.21876	9.42131	9.93582	9.72259	9.89393	2.38165	0.00150685	0.573064	5.89063	Molecular chaperone	domain, Protein	O
B2IUX7	Npun_R6081	Npun_R6081	6.97757	6.9253	6.76771	7.28576	7.58277	7.52072	2.1846	0.00248226	0.572888	5.19528	Amylo-alpha-1,6-glucosidase (EC 3.2.1.33)	TIGRFAM glycogen debranching enzyme, archaeal type	G
B2J2S0	Npun_F1842	Npun_F1842	12.7956	12.8959	12.6878	13.4459	13.3973	13.2541	2.63142	0.00104778	0.572672	6.88168	Single-stranded DNA-binding protein (SSB)	PFAM single-strand binding protein	L
B2IT27	Npun_R0779	Npun_R0779	8.86884	9.06669	8.72193	9.44244	9.50746	9.41844	2.27837	0.00204951	0.570298	5.51736	Putative signal transduction protein with Nacht domain protein	signal transduction protein with Nacht domain protein	T
B2J5E6	Npun_F3920	Npun_F3920	7.76424	7.57817	7.81438	8.38283	8.10047	8.37773	2.07086	0.00287959	0.56808	4.8246	Putative restriction endonuclease domain-containing protein	Putative restriction endonuclease	S
B2J5N0	psbA	Npun_R5455	14.7523	14.6392	14.6076	15.1743	15.3078	15.2202	3.19041	0.000350299	0.567788	9.64988	Photosystem II protein D1 (PSII D1 protein) (EC 1.10.3.9) (Photosystem II Q(B) protein)	Photosystem II (PSII) is a light-driven water plastoquinone oxidoreductase that uses light energy to abstract electrons from H(2)O, generating O(2) and a proton gradient subsequently used for ATP formation. It consists of a core antenna complex that captures photons, and an electron transfer chain that converts photonic excitation into a charge separation. The D1 D2 (PsbA PsbA) reaction center he…	C
B2JA49	ispF	Npun_F5826	8.23134	8.18715	8.46252	8.83893	8.81238	8.92922	2.44506	0.00143202	0.566506	6.12998	2-C-methyl-D-erythritol 2,4-cyclodiphosphate synthase (MECDP-synthase) (MECPP-synthase) (MECPS) (EC 4.6.1.12)	Involved in the biosynthesis of isopentenyl diphosphate (IPP) and dimethylallyl diphosphate (DMAPP), two major building blocks of isoprenoid compounds. Catalyzes the conversion of 4- diphosphocytidyl-2-C-methyl-D-erythritol 2-phosphate (CDP-ME2P) to 2-C-methyl-D-erythritol 2,4-cyclodiphosphate (ME-CPP) with a corresponding release of cytidine 5-monophosphate (CMP)	I
B2J169	Npun_F4955	Npun_F4955	6.23766	6.19642	6.40697	6.91334	6.65408	6.97202	2.07517	0.00283954	0.566133	4.83827	Pentapeptide repeat protein	PFAM Pentapeptide	S
B2J8T4	cbbS	Npun_F4197	15.931	16.0041	15.8245	16.5081	16.5199	16.4295	3.16971	0.000343865	0.565982	9.5315	Ribulose bisphosphate carboxylase small subunit (RuBisCO small subunit)	ribulose bisphosphate carboxylase, small chain	C
B2IVD0	Npun_F2782	Npun_F2782	11.0709	11.1052	11.1301	11.7591	11.624	11.6193	3.4944	9.92e-05	0.56539	11.5556	Cyclase/dehydrase	PFAM Polyketide cyclase dehydrase and lipid transport	I
B2J1F7	Npun_F5050	Npun_F5050	7.2226	7.0888	7.08023	7.6238	7.69038	7.77293	3.06491	0.000386831	0.565158	8.95248	ABC transporter related	TIGRFAM NHLM bacteriocin system ABC transporter, peptidase ATP-binding protein	V
B2IWK7	fabZ	Npun_F2930	10.0291	9.53056	9.38279	10.1411	10.3037	10.1921	1.31385	0.0146945	0.564793	2.80536	3-hydroxyacyl-[acyl-carrier-protein] dehydratase FabZ (EC 4.2.1.59) ((3R)-hydroxymyristoyl-[acyl-carrier-protein] dehydratase) ((3R)-hydroxymyristoyl-ACP dehydrase) (Beta-hydroxyacyl-ACP dehydratase)	Involved in unsaturated fatty acids biosynthesis. Catalyzes the dehydration of short chain beta-hydroxyacyl-ACPs and long chain saturated and unsaturated beta-hydroxyacyl-ACPs	I
B2J246	Npun_R5098	Npun_R5098	8.34756	8.39782	8.26348	8.91943	8.95615	8.82684	3.29666	0.000173494	0.564521	10.2795	EcsC family protein	COGs COG4735 conserved	S
B2J733	Npun_R0462	Npun_R0462	9.50257	9.42951	9.34546	10.0303	9.9832	9.9568	3.44661	9.57e-05	0.564265	11.2342	Short-chain dehydrogenase/reductase SDR (EC 1.1.1.206)	Enoyl-(Acyl carrier protein) reductase	IQ
B2J825	Npun_R5689	Npun_R5689	8.53532	8.36526	8.58249	9.04853	9.03244	9.09435	2.92535	0.000431046	0.564084	8.23159	ABC transporter related	C-terminal AAA-associated domain	P
B2ITM6	rpmE	Npun_R4361	10.0631	10.6537	11.0016	11.4064	10.6624	11.3387	0.708985	0.077385	0.562991	1.55274	50S ribosomal protein L31	Binds the 23S rRNA	J
B2J424	Npun_F3747	Npun_F3747	7.99831	8.08307	7.96166	8.576	8.62782	8.52485	3.56461	0.000105366	0.561876	12.0439	dTDP-4-dehydrorhamnose reductase (EC 1.1.1.133)	PFAM RmlD substrate binding domain	M
B2J0J1	trpA	Npun_F6623	9.61546	9.51399	9.77007	10.2534	10.0039	10.3252	1.99127	0.00353	0.560994	4.57744	Tryptophan synthase alpha chain (EC 4.2.1.20)	The alpha subunit is responsible for the aldol cleavage of indoleglycerol phosphate to indole and glyceraldehyde 3- phosphate	E
B2JBD0	Npun_BR095	Npun_BR095	7.39629	7.32105	7.36485	8.15657	7.68508	7.92131	1.8155	0.00466512	0.560255	4.06439	Metallophosphoesterase	AAA-like domain	T
B2J1A7	Npun_R4994	Npun_R4994	10.0287	9.8836	9.88675	10.5487	10.4261	10.501	3.14037	0.000335244	0.558962	9.366	Amidase (EC 3.5.1.4)	Belongs to the amidase family	J
B2J6E4	menB	Npun_R3968	9.5908	9.40389	9.49122	10.0139	10.0817	10.0666	3.19439	0.000351615	0.558775	9.67283	1,4-dihydroxy-2-naphthoyl-CoA synthase (DHNA-CoA synthase) (EC 4.1.3.36)	Converts o-succinylbenzoyl-CoA (OSB-CoA) to 1,4- dihydroxy-2-naphthoyl-CoA (DHNA-CoA)	H
B2JAB5	Npun_F5894	Npun_F5894	7.64136	7.91421	7.4736	8.19366	8.38801	8.12255	1.68101	0.00691876	0.558355	3.6995	Serine/threonine protein kinase	AAA-like domain	I
B2IVP7	Npun_F4494	Npun_F4494	7.52113	7.56641	7.58995	8.01535	8.25668	8.07385	2.74373	0.000831019	0.556135	7.37228	DNA sulfur modification protein DndE	DNA sulfur modification protein DndE	S
B2J139	Npun_F3483	Npun_F3483	7.44509	7.77325	7.54124	8.08138	8.23409	8.10987	2.16705	0.00246566	0.555255	5.13668	Glycosyl transferase, group 1	PFAM Glycosyl transferase, group 1	M
B2JA20	tpiA	Npun_R4322	13.1216	13.3093	12.8743	13.6332	13.8159	13.5216	1.6594	0.00735016	0.555181	3.64292	Triosephosphate isomerase (TIM) (TPI) (EC 5.3.1.1) (Triose-phosphate isomerase)	Involved in the gluconeogenesis. Catalyzes stereospecifically the conversion of dihydroxyacetone phosphate (DHAP) to D-glyceraldehyde-3-phosphate (G3P)	G
B2J6S5	ndhJ	Npun_R5546	10.7705	10.6938	10.7866	11.4733	10.9956	11.4466	1.61208	0.00775387	0.554862	3.52092	NAD(P)H-quinone oxidoreductase subunit J (EC 7.1.1.-) (NAD(P)H dehydrogenase subunit J) (NADH-plastoquinone oxidoreductase subunit J) (NDH-1 subunit J) (NDH-J)	electron donor, via FMN and iron-sulfur (Fe-S) centers, to quinones in the respiratory and or the photosynthetic chain. The immediate electron acceptor for the enzyme in this species is believed to be plastoquinone. Couples the redox reaction to proton translocation, and thus conserves the redox energy in a proton gradient. Cyanobacterial NDH-1 also plays a role in inorganic carbon- concentration	C
B2IWL5	Npun_F2938	Npun_F2938	7.99333	8.05006	7.9399	8.48321	8.65083	8.51067	3.09168	0.000391667	0.553808	9.09723	FHA domain containing protein	PFAM FHA domain	T
B2J6Z2	Npun_R0421	Npun_R0421	10.4035	10.0802	10.3041	10.7951	10.8456	10.8063	2.33297	0.0018001	0.55305	5.7122	Glucose/sorbosone dehydrogenase-like protein	PFAM Glucose Sorbosone dehydrogenase	G
B2J9S5	Npun_F2548	Npun_F2548	8.6789	8.65956	8.49733	9.11763	9.14577	9.22814	2.94057	0.00043467	0.551916	8.30756	Methyltransferase type 12	Catalyzes the S-adenosyl-L-methionine-dependent formation of N(1)-methyladenine at position 58 (m1A58) in tRNA	J
B2IUR9	Npun_R4477	Npun_R4477	9.86794	9.91928	10.0702	10.6191	10.2643	10.625	1.83269	0.00449728	0.550309	4.11269	DUF4352 domain-containing protein	-	-
B2J7S4	Npun_R4141	Npun_R4141	10.3694	10.5941	10.5018	11.1129	11.0803	10.9229	2.48171	0.00127068	0.550243	6.272	UDP-glucose 4-epimerase (EC 5.1.3.2)	Belongs to the NAD(P)-dependent epimerase dehydratase family	M
B2IZG4	Npun_F6546	Npun_F6546	9.8383	9.74938	9.48066	10.2566	10.4273	10.0352	1.61167	0.00775108	0.55024	3.51988	Short-chain dehydrogenase/reductase SDR (EC 1.1.1.100)	Enoyl-(Acyl carrier protein) reductase	IQ
B2IZX1	Npun_R3302	Npun_R3302	7.86876	7.84731	7.8673	8.37104	8.4106	8.44858	4.70597	0	0.548952	23.427	Amine oxidase (EC 1.4.3.4)	PFAM Flavin containing amine oxidoreductase	E
B2JA31	Npun_F4335	Npun_F4335	11.6159	11.607	11.7057	12.2694	12.0706	12.2344	2.87039	0.000557789	0.548585	7.96249	DUF3318 domain-containing protein	Protein of unknown function (DUF3318)	S
B2JBK5	Npun_BR188	Npun_BR188	8.08825	7.89291	8.04121	8.58365	8.42678	8.65066	2.45261	0.00143709	0.546233	6.15901	Lipoprotein	#N/A	#N/A
B2IY63	Npun_R6390	Npun_R6390	9.67022	9.67102	9.80394	10.2378	10.2363	10.3086	3.38339	0.000183986	0.54583	10.8219	Uncharacterized protein	-	-
B2J6Y6	nifH	Npun_R0415	13.8109	13.8707	13.6834	14.3961	14.3555	14.2496	2.82454	0.000665037	0.545418	7.74415	Nitrogenase iron protein (EC 1.18.6.1) (Nitrogenase Fe protein) (Nitrogenase component II) (Nitrogenase reductase)	The key enzymatic reactions in nitrogen fixation are catalyzed by the nitrogenase complex, which has 2 components the iron protein and the molybdenum-iron protein	P
B2J5X1	Npun_F0354	Npun_F0354	7.00566	7.27274	7.12309	7.71138	7.7619	7.5639	2.29992	0.00202268	0.545231	5.59361	histidine kinase (EC 2.7.13.3)	Histidine kinase-, DNA gyrase B-, and HSP90-like ATPase	T
B2J1Y5	Npun_R3591	Npun_R3591	6.76944	7.72044	6.94815	7.6966	7.73748	7.63956	0.86496	0.048669	0.545204	1.85955	histidine kinase (EC 2.7.13.3)	Histidine kinase-, DNA gyrase B-, and HSP90-like ATPase	T
B2JB53	Npun_BR007	Npun_BR007	8.84294	8.9277	8.86208	9.45395	9.34769	9.46643	3.55248	0.000104449	0.545116	11.9581	SNF2-related protein	Superfamily II DNA RNA helicase, SNF2 family	L
B2IWR5	Npun_F4560	Npun_F4560	8.97169	9.03748	9.25168	9.71566	9.56472	9.61463	2.33103	0.00179923	0.544719	5.70521	Cysteine-rich domain-containing protein	Heterodisulfide reductase subunit B	C
B2J0Q4	Npun_R1586	Npun_R1586	10.7602	10.9841	10.7004	11.2865	11.4597	11.3324	2.2471	0.0021129	0.544632	5.40825	DUF304 domain-containing protein	Bacterial PH domain	J
B2J5G4	mraY	Npun_F3940	6.21382	5.35676	6.00055	5.88363	6.69006	6.63038	0.676185	0.0871531	0.544312	1.48879	Phospho-N-acetylmuramoyl-pentapeptide-transferase (EC 2.7.8.13) (UDP-MurNAc-pentapeptide phosphotransferase)	First step of the lipid cycle reactions in the biosynthesis of the cell wall peptidoglycan	M
B2IUG8	Npun_F2737	Npun_F2737	9.13684	9.16571	9.13238	9.52937	9.75461	9.78315	2.59336	0.00109247	0.544065	6.72206	Putative transcriptional regulator	PFAM AAA-4 family protein	K
B2J7B8	Npun_R2264	Npun_R2264	7.42767	7.82254	7.57277	8.05469	8.26536	8.12736	1.84198	0.0043947	0.541475	4.13896	Putative anti-sigma regulatory factor, serine/threonine protein kinase	Sigma factor PP2C-like phosphatases	KT
B2IV59	Npun_F1004	Npun_F1004	7.25513	7.02309	7.26006	7.78242	7.59523	7.78444	2.24463	0.00211096	0.541274	5.3997	GAF domain-containing protein	GAF domain	T
B2JA21	Npun_F4323	Npun_F4323	7.15725	7.48267	7.34746	7.96433	7.81521	7.83086	2.16323	0.00255516	0.541002	5.124	Small GTP-binding protein	TIGRFAM Small GTP-binding protein	S
B2J8T9	Npun_R4202	Npun_R4202	5.71664	6.12877	6.33595	6.56669	7.38796	5.84929	0.490604	0.179841	0.540863	1.12602	Uncharacterized protein	calcium- and calmodulin-responsive adenylate cyclase activity	Q
B2J2U2	Npun_F3614	Npun_F3614	7.62479	7.584	7.51285	8.04074	8.23593	8.06754	2.83751	0.000669538	0.540859	7.80536	Apea-like HEPN domain-containing protein	-	-
B2J471	glgA	Npun_F3799	14.3805	14.2933	14.2796	14.8294	14.9024	14.8438	3.81872	0.00013012	0.540754	13.9814	Glycogen synthase (EC 2.4.1.21) (Starch [bacterial glycogen] synthase)	Synthesizes alpha-1,4-glucan chains using ADP-glucose	G
B2ITP7	rpmC	Npun_R4382	13.8096	13.5102	13.6401	14.2226	14.1009	14.2573	2.26432	0.00208052	0.540311	5.46812	50S ribosomal protein L29	Belongs to the universal ribosomal protein uL29 family	J
B2J6I3	murD	Npun_R4009	9.94038	9.96008	9.94388	10.4475	10.5867	10.4289	3.37299	0.000182741	0.539583	10.7555	UDP-N-acetylmuramoylalanine--D-glutamate ligase (EC 6.3.2.9) (D-glutamic acid-adding enzyme) (UDP-N-acetylmuramoyl-L-alanyl-D-glutamate synthetase)	Cell wall formation. Catalyzes the addition of glutamate to the nucleotide precursor UDP-N-acetylmuramoyl-L-alanine (UMA)	M
B2JAV5	Npun_AF203	Npun_AF203	9.34753	9.27573	9.30251	9.75814	9.88689	9.89644	3.40039	9.3e-05	0.538566	10.9314	Sulfatase-modifying factor enzyme domain-containing protein	HEAT repeat-containing protein	CT
B2J7B9	Npun_R2265	Npun_R2265	8.07505	6.24466	7.95348	7.93755	8.05448	7.89604	0.381724	0.299663	0.538296	0.908039	Putative anti-sigma regulatory factor, serine/threonine protein kinase	Histidine kinase-like ATPases	T
B2IYH0	Npun_F1346	Npun_F1346	8.08192	7.52019	7.7753	8.24713	8.4279	8.31607	1.46236	0.0106396	0.537897	3.15084	Diacylglycerol kinase (EC 2.7.1.107)	Diacylglycerol kinase	M
B2J0I4	Npun_F6616	Npun_F6616	6.38169	6.89943	6.38497	7.18543	6.69745	7.39575	0.934123	0.0408102	0.537511	1.99802	Integral membrane protein	PFAM Uncharacterised protein family (UPF0104)	S
B2ITP5	rplN	Npun_R4380	14.337	14.3311	14.2095	14.9375	14.636	14.9155	2.15274	0.00258595	0.537131	5.0893	50S ribosomal protein L14	Binds to 23S rRNA. Forms part of two intersubunit bridges in the 70S ribosome	J
B2IWR4	acpP	Npun_R4559	11.9609	11.9713	11.9753	12.5444	12.3744	12.5954	2.87855	0.000559194	0.535562	8.00195	Acyl carrier protein (ACP)	Carrier of the growing fatty acid chain in fatty acid biosynthesis	IQ
B2ITN6	adk	Npun_R4371	10.6962	10.5718	10.8339	11.2728	11.0546	11.3796	1.92746	0.00387107	0.534979	4.38616	Adenylate kinase (AK) (EC 2.7.4.3) (ATP-AMP transphosphorylase) (ATP:AMP phosphotransferase) (Adenylate monophosphate kinase)	Catalyzes the reversible transfer of the terminal phosphate group between ATP and AMP. Plays an important role in cellular energy homeostasis and in adenine nucleotide metabolism	F
B2J351	Npun_F5169	Npun_F5169	9.92476	10.0412	10.0399	10.4822	10.3748	10.7529	1.96414	0.00360637	0.534696	4.49541	Anti-sigma factor antagonist	TIGRFAM anti-anti-sigma factor	T
B2J1D7	Npun_R5025	Npun_R5025	7.89461	7.60584	7.91945	8.35012	8.41236	8.25711	2.07394	0.00283711	0.533229	4.83436	Isochorismatase hydrolase	isochorismatase	Q
B2J899	Npun_F0587	Npun_F0587	10.0658	10.0174	10.0559	10.4994	10.6185	10.6177	3.6414	0.000111917	0.532178	12.6004	Rieske (2Fe-2S) domain protein (EC 1.14.12.7)	COGs COG4638 Phenylpropionate dioxygenase and related ring-hydroxylating dioxygenase large terminal subunit	P
B2J8B1	Npun_R0606	Npun_R0606	8.94089	8.8918	8.95305	9.48987	9.44821	9.443	4.61804	0	0.531781	22.2635	SLH domain-containing protein	Protein of unknown function (DUF1565)	P
B2J2H0	Npun_F0060	Npun_F0060	8.72726	8.68267	8.8143	9.26313	9.1042	9.45046	2.1106	0.00278223	0.53119	4.95171	BFN domain-containing protein	PFAM Uncharacterised ACR, COG1259	S
B2IUW9	Npun_R6073	Npun_R6073	11.5285	11.5647	11.4704	12.0423	12.1059	12.0056	3.71988	0.000118681	0.530077	13.1946	Alpha amylase, catalytic region (EC 3.2.1.54)	PFAM alpha amylase, catalytic	G
B2J947	Npun_F5765	Npun_F5765	8.96852	9.04414	9.1191	9.61075	9.3862	9.72468	2.08938	0.00275701	0.52996	4.88351	S-layer domain protein	PFAM S-layer homology domain	S
B2IT54	Npun_F0813	Npun_F0813	8.60142	8.73217	8.84786	9.34091	9.14666	9.28203	2.35294	0.00159538	0.529381	5.78485	Uncharacterized protein	-	-
B2JBV5	Npun_CR073	Npun_CR073	7.83419	7.8715	7.82658	8.34226	8.4016	8.37643	4.74455	0	0.529341	23.9562	KR (EC 1.1.1.100, EC 2.3.1.94)	acyl transferase domain	CQ
B2IZB3	panC/cmk	Npun_R6492	8.84214	9.09403	8.97286	9.49511	9.52456	9.47623	2.69148	0.000812677	0.528958	7.14035	Bifunctional pantoate ligase/cytidylate kinase [Includes: Pantothenate synthetase (PS) (EC 6.3.2.1) (Pantoate--beta-alanine ligase) (Pantoate-activating enzyme); Cytidylate kinase (CK) (EC 2.7.4.25) (Cytidine monophosphate kinase) (CMP kinase)]	Catalyzes the condensation of pantoate with beta-alanine in an ATP-dependent reaction via a pantoyl-adenylate intermediate	F
B2J2V9	psbC	Npun_R3636	15.9779	16.0387	15.7819	16.466	16.5369	16.3804	2.38094	0.00150611	0.528277	5.88799	Photosystem II CP43 reaction center protein (PSII 43 kDa protein) (Protein CP-43)	One of the components of the core complex of photosystem II (PSII). It binds chlorophyll and helps catalyze the primary light-induced photochemical processes of PSII. PSII is a light- driven water plastoquinone oxidoreductase, using light energy to abstract electrons from H(2)O, generating O(2) and a proton gradient subsequently used for ATP formation	P
B2IZX8	Npun_R3311	Npun_R3311	7.20106	6.95757	7.32734	7.76594	7.61511	7.68671	1.96871	0.00361523	0.527264	4.50914	Transcriptional activator, TenA family	PFAM TENA THI-4 PQQC family	K
B2J390	Npun_R5210	Npun_R5210	7.04379	7.11931	6.97841	7.47845	7.78965	7.45106	1.97722	0.00358717	0.525882	4.53484	Glycerate kinase	COGs COG4240 kinase	S
B2J378	Npun_R5196	Npun_R5196	7.89219	8.36091	8.49024	9.04917	8.52174	8.74883	1.03986	0.0306638	0.525469	2.21389	RNA polymerase, sigma-24 subunit, ECF subfamily	DNA-templated transcription, initiation	K
B2IUJ6	Npun_R2767	Npun_R2767	11.0952	11.0228	11.1418	11.6202	11.651	11.5603	3.5568	0.000104753	0.523883	11.9886	succinate dehydrogenase (EC 1.3.5.1)	succinate dehydrogenase or fumarate reductase, flavoprotein	C
B2J4J0	Npun_R5367	Npun_R5367	9.5628	9.46873	9.44859	9.88896	10.1798	9.97953	2.3099	0.00192881	0.522729	5.62921	Coenzyme F420 hydrogenase/dehydrogenase beta subunit domain protein (EC 1.12.98.1)	PFAM Coenzyme F420 hydrogenase dehydrogenase beta subunit	C
B2J7I2	Npun_F2349	Npun_F2349	13.0611	13.0602	12.9686	13.4565	13.633	13.5675	3.01917	0.000451917	0.522388	8.7101	3-oxoacyl-[acyl-carrier-protein] reductase (EC 1.1.1.100)	PFAM Short-chain dehydrogenase reductase SDR	IQ
B2IY55	Npun_F6382	Npun_F6382	7.33903	7.22804	7.27081	7.84892	7.67675	7.87627	2.75312	0.000760465	0.521355	7.41462	Efflux transporter, RND family, MFP subunit	Belongs to the membrane fusion protein (MFP) (TC 8.A.1) family	M
B2J5X0	Npun_F0353	Npun_F0353	8.44006	8.49398	8.61489	9.12384	8.99037	8.9957	2.81352	0.000660595	0.520326	7.69244	WD-40 repeat protein	PFAM WD domain, G-beta repeat	T
B2IZQ1	Npun_F1486	Npun_F1486	8.74133	8.6231	8.58356	9.13937	9.28951	9.07989	2.57387	0.0011389	0.520258	6.64155	Beta-xylanase (EC 3.2.1.8)	Glycosyl hydrolase family 10	G
B2IW90	Npun_R1109	Npun_R1109	7.78337	7.77244	7.7982	8.39367	8.20676	8.31062	3.1658	0.000343109	0.519018	9.50929	Two component transcriptional regulator, LuxR family	response regulator, receiver	K
B2J9R6	Npun_R2539	Npun_R2539	11.8095	11.7099	11.6549	12.2014	12.356	12.1734	2.69291	0.000814059	0.518808	7.14659	Radical SAM domain protein	PFAM Radical SAM superfamily	C
B2IV36	Npun_F0981	Npun_F0981	13.9332	13.762	13.8128	14.36	14.357	14.3443	3.27665	0.000170481	0.5178	10.1581	Superfamily II DNA and RNA helicase	-	-
B2IVA7	Npun_F1057	Npun_F1057	11.8318	11.8216	11.7495	12.3084	12.3243	12.3224	4.39875	0	0.517423	19.6043	Uncharacterized protein	-	-
B2J1R9	Npun_F3515	Npun_F3515	13.6581	13.641	13.5883	14.1274	14.1485	14.1625	4.60948	0	0.516986	22.1533	ATP-binding region, ATPase domain protein	PFAM Histidine kinase-, DNA gyrase B-, and HSP90-like ATPase	O
B2J159	Npun_R4945	Npun_R4945	8.97113	8.93884	8.82662	9.4578	9.4209	9.40766	3.43536	9.51e-05	0.516593	11.1597	Cysteine desulfurase family protein (EC 2.8.1.7)	Cysteine desulfurase	E
B2J718	murB	Npun_F0447	8.21549	7.92171	8.00404	8.58484	8.46214	8.64256	2.13784	0.0027099	0.516097	5.0403	UDP-N-acetylenolpyruvoylglucosamine reductase (EC 1.3.1.98) (UDP-N-acetylmuramate dehydrogenase)	Cell wall formation	M
B2J9H7	Npun_F0724	Npun_F0724	9.18303	9.19641	9.32427	9.71565	9.68037	9.85357	2.75495	0.000761794	0.515296	7.42294	DUF3464 family protein	Protein of unknown function (DUF3464)	S
B2J0D1	rpmI	Npun_R4938	11.8276	12.1428	12.1374	12.9994	11.4887	13.1653	0.401469	0.270349	0.51525	0.948104	50S ribosomal protein L35	Belongs to the bacterial ribosomal protein bL35 family	J
B2IU92	Npun_R0931	Npun_R0931	7.4768	7.57942	7.17864	7.99879	7.90227	7.87671	1.82385	0.0046297	0.514301	4.08782	GCN5-related N-acetyltransferase	Acetyltransferase (GNAT) domain	K
B2J706	Npun_R0435	Npun_R0435	8.23351	8.04156	8.01429	8.67591	8.6282	8.52666	2.48363	0.00127394	0.513801	6.27951	Phospholipid/glycerol acyltransferase	SMART Phospholipid glycerol acyltransferase	I
B2J463	Npun_R3790	Npun_R3790	9.3702	9.40587	9.47382	9.91679	9.99046	9.88151	3.50158	9.94e-05	0.512957	11.6047	Metallophosphoesterase	Calcineurin-like phosphoesterase	S
B2IVY1	Npun_R6156	Npun_R6156	5.85401	5.05807	6.54684	6.09253	6.83432	6.06655	0.440417	0.224995	0.511491	1.02637	Glycosyltransferase RgtA/B/C/D-like domain-containing protein	COGs COG5305 membrane protein	S
B2J3K1	petA	Npun_R0131	13.338	13.5067	13.5968	14.1548	13.477	14.3372	0.869607	0.0478696	0.509184	1.8688	Cytochrome f	Component of the cytochrome b6-f complex, which mediates electron transfer between photosystem II (PSII) and photosystem I (PSI), cyclic electron flow around PSI, and state transitions	C
B2J141	gmd	Npun_F3485	10.6657	10.7454	10.7103	11.2236	11.2207	11.2028	4.53508	0	0.508572	21.2181	GDP-mannose 4,6-dehydratase (EC 4.2.1.47) (GDP-D-mannose dehydratase)	Catalyzes the conversion of GDP-D-mannose to GDP-4- dehydro-6-deoxy-D-mannose	M
B2J3V3	Npun_F1921	Npun_F1921	12.773	12.7579	12.7239	13.2564	13.2836	13.2398	4.9057	0	0.508324	26.2978	Aconitate hydratase B (EC 4.2.1.3) (EC 4.2.1.99) (2-methylisocitrate dehydratase)	Belongs to the aconitase IPM isomerase family	C
B2J9K5	psbB	Npun_R2471	16.0919	16.0964	15.9224	16.5345	16.5845	16.5132	2.94125	0.000435233	0.507191	8.31098	Photosystem II CP47 reaction center protein (PSII 47 kDa protein) (Protein CP-47)	One of the components of the core complex of photosystem II (PSII). It binds chlorophyll and helps catalyze the primary light-induced photochemical processes of PSII. PSII is a light- driven water plastoquinone oxidoreductase, using light energy to abstract electrons from H(2)O, generating O(2) and a proton gradient subsequently used for ATP formation	P
B2IVZ6	Npun_F6171	Npun_F6171	11.9465	11.9024	11.9083	12.4164	12.4569	12.4045	4.75522	0	0.506855	24.1047	Transglutaminase domain protein	PFAM Transglutaminase-like superfamily	E
B2J9Q4	Npun_F2524	Npun_F2524	7.64882	8.45773	7.56888	8.25828	8.55483	8.38057	0.787265	0.0612102	0.506083	1.70599	Deoxycytidine triphosphate deaminase (EC 3.5.4.13)	Belongs to the dCTP deaminase family	F
B2IZK6	Npun_F1429	Npun_F1429	9.13488	9.40687	9.31813	9.75926	9.81081	9.80495	2.45803	0.00144073	0.505047	6.17993	L-threonine aldolase (EC 4.1.2.48)	Catalyzes the cleavage of L-allo-threonine and L- threonine to glycine and acetaldehyde	E
B2IZ71	Npun_F4831	Npun_F4831	8.51334	8.56354	8.47203	8.92052	9.1021	9.04034	2.97482	0.00044298	0.504683	8.48081	WD-40 repeat protein	WD40 repeats	S
B2IZ23	Npun_R4781	Npun_R4781	8.49124	8.65527	8.51743	9.04485	9.16531	8.96453	2.54045	0.00112277	0.503586	6.50543	Precorrin-3B C17-methyltransferase (EC 2.1.1.131)	TIGRFAM precorrin-3B C17-methyltransferase	H
B2J4H3	Npun_F5348	Npun_F5348	8.16031	8.2712	8.12035	8.6215	8.78501	8.65534	2.76906	0.000712522	0.503328	7.48708	Type I restriction enzyme, S subunit	Type I restriction modification DNA specificity domain	V
B2J0U8	Npun_R1631	Npun_R1631	8.11823	8.38321	8.20755	8.63581	8.78494	8.79753	2.23791	0.00216483	0.503099	5.37649	DUF928 domain-containing protein	Domain of Unknown Function (DUF928)	M
B2IY31	Npun_F6358	Npun_F6358	12.5322	12.6908	12.7807	13.202	13.2172	13.0926	2.43428	0.00142058	0.502707	6.08874	YbjN domain-containing protein	Putative bacterial sensory transduction regulator	S
B2IUK8	Npun_F4413	Npun_F4413	11.5909	11.5354	11.944	12.3697	11.7171	12.4875	0.858013	0.0495041	0.501341	1.84575	Probable 30S ribosomal protein PSRP-3 (Ycf65-like protein)	Probably a ribosomal protein or a ribosome-associated protein	J
B2J9X6	Npun_R4278	Npun_R4278	11.4255	11.3475	11.4468	11.9124	11.9544	11.8558	3.56605	0.000105469	0.500927	12.054	Peptidase M61 domain protein	protease with the C-terminal PDZ domain	S
B2J2E1	Npun_R0031	Npun_R0031	13.6755	13.6196	13.6424	14.151	14.1831	14.1044	4.23866	0	0.500343	17.8627	Glyceraldehyde-3-phosphate dehydrogenase (EC 1.2.1.-)	Belongs to the glyceraldehyde-3-phosphate dehydrogenase family	G
B2J7V4	Npun_R5614	Npun_R5614	8.78616	8.76176	8.82331	9.22473	9.38009	9.26719	3.26146	0.00027044	0.500258	10.0668	Glycosyl transferase, family 2	PFAM Glycosyl transferase family 2	S
B2JA65	Npun_F5842	Npun_F5842	10.1965	10.2386	10.1156	10.6224	10.6392	10.7889	2.8369	0.000669127	0.499957	7.80247	Efflux transporter, RND family, MFP subunit	Belongs to the membrane fusion protein (MFP) (TC 8.A.1) family	M
B2IVF5	Npun_F2807	Npun_F2807	7.30702	7.42177	7.3271	7.78765	7.72374	8.03935	2.08052	0.00284807	0.498284	4.85528	Pentapeptide repeat protein	PFAM Pentapeptide repeats (8 copies)	S
B2J7I3	Npun_F2350	Npun_F2350	6.51881	6.30618	6.43599	4.87893	8.53958	7.33616	0.174928	0.795325	0.497892	0.461448	Chromate transporter, chromate ion transporter (CHR) family	TIGRFAM chromate transporter, chromate ion transporter (CHR) family	P
B2J9M9	Npun_R2499	Npun_R2499	8.22517	8.4335	8.2484	8.75619	8.8301	8.81276	2.69296	0.000814521	0.497325	7.14683	Aldo/keto reductase (EC 1.1.1.91)	aldo keto reductase	C
B2ITZ1	lysA	Npun_F5989	12.3497	12.1785	12.2624	12.7024	12.9383	12.6413	2.06925	0.00287713	0.497165	4.81949	Diaminopimelate decarboxylase (DAP decarboxylase) (DAPDC) (EC 4.1.1.20)	Specifically catalyzes the decarboxylation of meso- diaminopimelate (meso-DAP) to L-lysine	E
B2J666	Npun_F2162	Npun_F2162	7.37033	7.33738	7.69386	7.78092	8.19168	7.91732	1.39446	0.0121312	0.496118	2.9904	Response regulator receiver, CheY	Response regulator receiver domain	KT
B2J092	Npun_F4898	Npun_F4898	9.1351	9.36717	9.27698	9.68737	9.87925	9.69842	2.24292	0.00210999	0.495266	5.39377	site-specific DNA-methyltransferase (adenine-specific) (EC 2.1.1.72)	N-6 DNA Methylase	V
B2J9M6	Npun_R2494	Npun_R2494	9.06841	9.03259	8.85015	9.42302	9.59531	9.41813	2.28726	0.00200562	0.4951	5.54873	GCN5-related N-acetyltransferase	PFAM Acetyltransferase (GNAT) family	K
B2ITW5	Npun_F5962	Npun_F5962	8.41903	8.50817	8.28904	8.92845	8.89674	8.87554	2.785	0.000720571	0.494829	7.56013	Putative CheW protein	Chemotaxis signal transduction protein	NT
B2IYA9	mnmG	Npun_R6439	8.8689	8.91121	8.84192	9.40471	9.34971	9.35183	4.2809	0	0.494738	18.307	tRNA uridine 5-carboxymethylaminomethyl modification enzyme MnmG (Glucose-inhibited division protein A)	NAD-binding protein involved in the addition of a carboxymethylaminomethyl (cmnm) group at the wobble position (U34) of certain tRNAs, forming tRNA-cmnm(5)s(2)U34	D
B2IZ99	Npun_R6478	Npun_R6478	8.56736	8.63553	8.68113	9.03477	9.351	8.98203	1.83755	0.00442195	0.49459	4.12642	non-specific serine/threonine protein kinase (EC 2.7.11.1)	PFAM Protein kinase	KLT
B2J3F3	Npun_F0082	Npun_F0082	7.36431	7.43259	7.56439	7.9841	7.86141	7.9984	2.60342	0.00109601	0.494207	6.76394	Serine phosphatase (EC 3.1.3.3)	Serine phosphatase RsbU regulator of sigma subunit	KT
B2J1F2	Npun_F5044	Npun_F5044	7.7075	8.18695	8.16918	8.5776	8.20733	8.75965	1.02595	0.0317454	0.49365	2.18515	Response regulator receiver protein (EC 3.1.1.61)	PFAM response regulator receiver	KT
B2J7U4	Npun_F5604	Npun_F5604	10.6786	10.4324	10.5543	11.0411	11.0753	11.0298	2.61737	0.00103752	0.493626	6.82239	Alpha/beta hydrolase fold protein (EC 3.4.11.5)	alpha/beta hydrolase fold	S
B2IX87	Npun_F6350	Npun_F6350	7.98024	7.68828	7.55777	8.26092	8.37532	8.06508	1.47734	0.0100898	0.491674	3.18685	histidine kinase (EC 2.7.13.3)	Histidine kinase-, DNA gyrase B-, and HSP90-like ATPase	T
B2J9L5	Npun_F2481	Npun_F2481	7.7399	7.9426	7.82642	8.36171	8.30819	8.31381	2.88681	0.000560252	0.491594	8.04206	Acriflavin resistance protein	Belongs to the resistance-nodulation-cell division (RND) (TC 2.A.6) family	V
B2IUQ2	Npun_F4459	Npun_F4459	8.13101	8.30941	8.2838	8.74492	8.64006	8.81067	2.55691	0.00113108	0.490477	6.57215	Polynucleotide adenylyltransferase region (EC 2.7.7.72)	PFAM Poly A polymerase head domain	J
B2IU28	Npun_AF016	Npun_AF016 Npun_BR080 Npun_CF026 Npun_DF050 Npun_R0862	6.52532	7.27088	6.55223	7.18927	7.33404	7.2874	0.918485	0.0423009	0.487423	1.96654	Phage integrase family protein (Site-specific recombinase XerD-like protein)	Phage integrase, N-terminal SAM-like domain	L
B2IWD3	Npun_R1152	Npun_R1152	5.82217	5.25679	5.85436	5.9993	6.07947	6.31251	1.0593	0.0292672	0.485988	2.25422	Dynamin N-terminal domain-containing protein	PFAM Dynamin family	S
B2J4B9	Npun_R5288	Npun_R5288	7.96354	7.95783	8.08534	8.39143	8.58581	8.48462	2.64601	0.000983969	0.485049	6.94375	Methyltransferase domain-containing protein	Putative methyltransferase	S
B2J3V8	Npun_R1926	Npun_R1926	9.77155	9.5828	9.38514	9.97458	10.144	10.0758	1.78417	0.00541338	0.484952	3.97736	Rieske (2Fe-2S) domain protein (EC 1.14.12.7)	Rieske (2Fe-2S) domain	P
B2ITP6	rpsQ	Npun_R4381	12.0656	12.8634	12.5356	13.2312	11.939	13.7467	0.342286	0.372581	0.484144	0.827056	30S ribosomal protein S17	One of the primary rRNA binding proteins, it binds specifically to the 5'-end of 16S ribosomal RNA	J
B2IU41	Npun_F0875	Npun_F0875	7.81662	7.99473	7.86145	8.29071	8.46996	8.36216	2.53242	0.00111633	0.483345	6.47308	Uncharacterized protein	-	-
B2IYY6	Npun_R4741	Npun_R4741	9.84879	9.97052	9.80509	10.4276	10.3366	10.3079	2.853	0.000617866	0.482544	7.87906	DRTGG domain protein	PFAM DRTGG domain	C
B2IWU8	Npun_R4595	Npun_R4595	4.63289	5.09786	4.8915	5.44682	5.11696	5.50515	1.25187	0.0176883	0.482226	2.6668	Mg2+ transporter protein, CorA family protein	Mg2 transporter protein, CorA family protein	P
B2IWM6	Npun_F2949	Npun_F2949	7.07322	7.24379	6.9668	7.52964	7.51419	7.68546	2.10807	0.00278102	0.481827	4.94354	Arsenate reductase and related	TIGRFAM transcriptional regulator, Spx MgsR family	P
B2ITJ5	Npun_F2686	Npun_F2686	11.5826	11.6139	11.5475	12.0627	12.0963	12.0301	4.23156	0	0.481741	17.7891	histidine kinase (EC 2.7.13.3)	Histidine kinase-, DNA gyrase B-, and HSP90-like ATPase	T
B2J832	Npun_R5696	Npun_R5696	11.2019	11.2331	11.2293	11.7253	11.6713	11.7107	4.85118	0	0.481008	25.4813	Mobilization protein MobD-like protein	PFAM CobQ CobB MinD ParA nucleotide binding domain	D
B2IX31	Npun_R6287	Npun_R6287	8.77063	9.08908	8.9468	9.52029	9.201	9.52121	1.5634	0.00854333	0.478662	3.398	Tetratricopeptide TPR_2 repeat protein	SPTR Alr1246 protein	S
B2J3R5	Npun_F1879	Npun_F1879	8.12825	8.03285	8.32042	8.53659	8.59202	8.78811	1.86349	0.00417617	0.478401	4.20023	2TM domain-containing protein	2TM domain	S
B2JA63	Npun_R5840	Npun_R5840	14.9628	15.2392	15.102	15.5326	15.6545	15.5511	2.24787	0.00211387	0.478072	5.41091	RNP-1 like RNA-binding protein	PFAM RNA recognition motif. (a.k.a. RRM, RBD, or RNP domain)	S
B2IUR2	Npun_R4470	Npun_R4470	10.1035	10.0605	9.98556	10.551	10.57	10.4613	3.23908	0.000363354	0.477562	9.93368	KAP NTPase domain-containing protein	AAA ATPase domain	S
B2J7C0	Npun_R2266	Npun_R2266	8.26394	8.01333	8.451	8.80039	8.76643	8.59338	1.54799	0.00874841	0.477306	3.35964	Anti-sigma-factor antagonist	STAS domain	T
B2J0P8	Npun_R1580	Npun_R1580	10.3405	10.3707	10.2919	10.7764	10.8658	10.7914	3.72909	0.00012	0.476827	13.266	AAA ATPase, central domain protein (EC 3.6.4.6)	PFAM ATPase family associated with various cellular activities (AAA)	O
B2J606	Npun_R0390	Npun_R0390	15.1355	15.0021	14.9614	15.4855	15.653	15.3875	2.14925	0.00258138	0.47566	5.07778	Nitrogenase molybdenum-iron protein beta chain (EC 1.18.6.1) (Dinitrogenase)	This molybdenum-iron protein is part of the nitrogenase complex that catalyzes the key enzymatic reactions in nitrogen fixation	C
B2J8M3	Npun_R2439	Npun_R2439	8.34529	8.26585	8.40932	8.77504	8.87424	8.79708	3.12403	0.000330508	0.475302	9.27497	Na-Ca exchanger/integrin-beta4	Domain of unknown function (DUF4114)	Q
B2IY36	Npun_F6363	Npun_F6363	6.69093	6.56287	6.48691	7.2443	6.95456	6.96413	1.87316	0.00415032	0.474091	4.22796	Response regulator receiver protein	PFAM response regulator receiver	T
B2JA81	Npun_F5858	Npun_F5858	9.34	9.57167	9.58009	10.0349	9.81661	10.0605	1.89472	0.00395225	0.473433	4.29028	Cupin 2, conserved barrel domain protein	Cupin domain	S
B2J903	murA	Npun_R5719	12.1743	12.0579	12.0938	12.5921	12.5881	12.5649	3.73876	0.000121485	0.473008	13.3415	UDP-N-acetylglucosamine 1-carboxyvinyltransferase (EC 2.5.1.7) (Enoylpyruvate transferase) (UDP-N-acetylglucosamine enolpyruvyl transferase) (EPT)	Cell wall formation. Adds enolpyruvyl to UDP-N- acetylglucosamine	M
B2JA66	Npun_F5843	Npun_F5843	8.73456	8.83997	8.77057	9.24381	9.26261	9.25587	3.94306	0	0.472397	15.0359	Acriflavin resistance protein	Belongs to the resistance-nodulation-cell division (RND) (TC 2.A.6) family	V
B2J7M5	Npun_R4092	Npun_R4092	8.37061	8.36523	8.24127	8.8256	8.74679	8.81816	3.17918	0.000346154	0.471145	9.58551	Helicase HerA central domain-containing protein	PFAM HAS barrel domain	S
B2J3J6	Npun_F0126	Npun_F0126	13.3647	13.2965	13.1895	13.7476	13.822	13.6946	2.76786	0.000711685	0.471135	7.48158	Glycoside hydrolase, family 57	Belongs to the glycosyl hydrolase 57 family	G
B2J0C6	Npun_R4933	Npun_R4933	14.3654	14.4943	14.4965	14.9757	14.7861	15.0062	2.35301	0.00159614	0.470594	5.78512	Peptidyl-prolyl cis-trans isomerase (PPIase) (EC 5.2.1.8)	PPIases accelerate the folding of proteins. It catalyzes the cis-trans isomerization of proline imidic peptide bonds in oligopeptides	O
B2IYJ7	Npun_F1376	Npun_F1376	7.55382	7.65865	7.58744	8.151	8.02055	8.03779	3.10372	0.000327502	0.469812	9.16298	NAD-dependent epimerase/dehydratase (EC 5.1.3.12)	PFAM NAD dependent epimerase dehydratase family	M
B2J5U5	proB	Npun_F0328	8.60057	8.55276	8.68707	9.08176	9.04778	9.12011	3.34097	0.000179551	0.469749	10.5534	Glutamate 5-kinase (EC 2.7.2.11) (Gamma-glutamyl kinase) (GK)	Catalyzes the transfer of a phosphate group to glutamate to form L-glutamate 5-phosphate	E
B2J8C0	Npun_F0615	Npun_F0615	8.2792	8.07584	8.33502	8.59328	8.72395	8.78032	2.08594	0.00285911	0.469163	4.87254	Uncharacterized protein	-	-
B2J1U7	Npun_R3548	Npun_R3548	7.97349	7.89077	7.84889	8.35484	8.50685	8.25814	2.35174	0.00159461	0.468893	5.78048	histidine kinase (EC 2.7.13.3)	Histidine kinase-, DNA gyrase B-, and HSP90-like ATPase	T
B2J5F0	Npun_F3924	Npun_F3924	5.89201	5.7919	5.99102	6.34314	6.27847	6.4556	2.42239	0.00141563	0.467428	6.04351	Cytotoxic translational repressor of toxin-antitoxin stability system	-	-
B2IZ56	Npun_R4816	Npun_R4816	7.37422	7.19604	7.30322	7.60242	7.74764	7.9224	1.93176	0.00383219	0.466325	4.39886	TPR repeat-containing protein	PFAM Tetratricopeptide repeat	S
B2JB18	Npun_AF267	Npun_AF267	6.3467	6.04678	6.26399	6.66759	6.85183	6.53481	1.65459	0.00741314	0.465589	3.63041	GUN4 domain protein	CHAT domain	T
B2IV55	Npun_F1000	Npun_F1000	8.84581	8.95393	9.00362	9.48292	9.4423	9.27116	2.36071	0.00160232	0.464342	5.81332	histidine kinase (EC 2.7.13.3)	Histidine kinase-, DNA gyrase B-, and HSP90-like ATPase	T
B2J8R2	trpB	Npun_R4173	13.2406	13.2132	13.2109	13.6871	13.7028	13.6668	5.29179	0	0.46401	32.8713	Tryptophan synthase beta chain (EC 4.2.1.20)	The beta subunit is responsible for the synthesis of L- tryptophan from indole and L-serine	E
B2J0J0	Npun_F6622	Npun_F6622	9.70396	9.53198	9.58593	10.1073	10.0111	10.0947	2.8471	0.000672435	0.463738	7.85092	DUF3007 family protein	Protein of unknown function (DUF3007)	S
B2J2X6	Npun_R3653	Npun_R3653	10.4122	10.488	10.5128	10.8961	11.0059	10.9009	3.22974	0.000360555	0.463352	9.87863	Amine oxidase (EC 1.3.5.6)	PFAM Flavin containing amine oxidoreductase	Q
B2J7Y9	Npun_F5652	Npun_F5652	8.36191	8.28357	8.17846	8.64701	9.00647	8.55469	1.4511	0.0109733	0.461409	3.12394	Extracellular solute-binding protein, family 1	Carbohydrate ABC transporter substrate-binding protein, CUT1 family	G
B2J8V0	Npun_R4213	Npun_R4213	4.99794	4.89018	4.57518	5.07788	5.08885	5.68001	0.912632	0.0427875	0.461147	1.95479	Uncharacterized protein	Transposase	S
B2IT66	ureC	Npun_F0825	8.41266	8.35973	8.40774	8.75979	8.85017	8.95327	2.85661	0.000619018	0.461033	7.89629	Urease subunit alpha (EC 3.5.1.5) (Urea amidohydrolase subunit alpha)	Belongs to the metallo-dependent hydrolases superfamily. Urease alpha subunit family	E
B2J1D3	Npun_F5021	Npun_F5021	6.36682	6.31166	6.56614	6.89724	6.73154	6.99839	1.86438	0.00417946	0.46085	4.20278	Putative transcriptional regulator	Participates in chromosomal partition during cell division. May act via the formation of a condensin-like complex containing Smc and ScpA that pull DNA away from mid-cell into both cell halves	D
B2IYL4	Npun_F1393	Npun_F1393	9.73363	9.81726	9.48442	10.1403	10.1706	10.1055	1.97413	0.00362562	0.460343	4.5255	HAD-superfamily hydrolase, subfamily IA, variant 1 (EC 3.1.3.18)	subfamily IA, variant 1	S
B2J381	Npun_R5199	Npun_R5199	6.30256	6.11354	6.06921	6.52931	6.71666	6.61901	2.16419	0.00250823	0.45989	5.12717	TPR repeat-containing protein	TPR repeat-containing protein	S
B2IUE3	Npun_R2712	Npun_R2712	8.36527	8.62552	8.34228	8.74602	8.96807	8.99821	1.72205	0.00604867	0.459739	3.80849	Glyoxalase/bleomycin resistance protein/dioxygenase	PFAM Glyoxalase bleomycin resistance protein dioxygenase	E
B2J7J4	Npun_R4061	Npun_R4061	8.1972	7.66885	7.96711	8.72817	7.97347	8.50812	0.779807	0.0626277	0.458864	1.69134	Ssl1498 family light-harvesting-like protein	-	-
B2IY34	hisG	Npun_F6361	11.0914	11.0502	10.9621	11.5024	11.4728	11.502	3.50545	9.97e-05	0.457805	11.6312	ATP phosphoribosyltransferase (ATP-PRT) (ATP-PRTase) (EC 2.4.2.17)	Catalyzes the condensation of ATP and 5-phosphoribose 1- diphosphate to form N'-(5'-phosphoribosyl)-ATP (PR-ATP). Has a crucial role in the pathway because the rate of histidine biosynthesis seems to be controlled primarily by regulation of HisG enzymatic activity	F
B2J486	Npun_R3814	Npun_R3814	7.65916	7.87339	7.46861	8.22631	7.83256	8.31162	1.14031	0.0234419	0.456445	2.42473	Redoxin domain protein	PFAM AhpC TSA family	O
B2J3C7	rnz	Npun_R5251	9.18382	9.18945	9.35197	9.63607	9.7707	9.68684	2.59751	0.00109483	0.456125	6.73931	Ribonuclease Z (RNase Z) (EC 3.1.26.11) (tRNA 3 endonuclease) (tRNase Z)	Zinc phosphodiesterase, which displays some tRNA 3'- processing endonuclease activity. Probably involved in tRNA maturation, by removing a 3'-trailer from precursor tRNA	J
B2J1S8	Npun_R3526	Npun_R3526	8.08712	8.56341	8.33646	8.63338	8.75229	8.96909	1.2655	0.0167814	0.45592	2.69701	Abasic site processing protein (EC 3.4.-.-)	Belongs to the SOS response-associated peptidase family	S
B2J1Y8	Npun_F3594	Npun_F3594	7.26797	7.20853	7.31269	7.60481	7.85542	7.69385	2.33968	0.00174329	0.454964	5.73653	DUF790 family protein	Protein of unknown function (DUF790)	S
B2J8L0	Npun_R2426	Npun_R2426	8.91441	9.12935	8.97818	9.27814	9.70162	9.40677	1.49713	0.00960278	0.454866	3.23472	DUF2157 domain-containing protein	-	-
B2J4W9	Npun_R1993	Npun_R1993	7.7216	7.72787	7.81722	8.25345	8.35968	8.01697	1.89528	0.00395382	0.45447	4.29193	DUF4440 domain-containing protein	ketosteroid isomerase	S
B2J837	Npun_R5701	Npun_R5701	13.4729	13.4568	13.1785	13.6015	14.2979	13.5666	0.816503	0.0563	0.452601	1.76357	Ferritin, Dps family protein	Ferritin-like domain	L
B2J1E4	Npun_F5032	Npun_F5032	8.81023	8.77904	8.59237	9.14242	9.23883	9.15785	2.43451	0.00142129	0.452485	6.08961	Oxidoreductase domain protein (EC 1.1.99.28)	Oxidoreductase family, C-terminal alpha/beta domain	S
B2J9J6	Npun_F0743	Npun_F0743	11.2679	11.3253	11.1654	11.6641	11.7902	11.6615	2.69651	0.000816373	0.452438	7.16238	Threonine synthase (EC 4.2.3.1)	Catalyzes the gamma-elimination of phosphate from L- phosphohomoserine and the beta-addition of water to produce L- threonine	E
B2J8V1	Npun_F4214	Npun_F4214	8.98452	9.1552	9.05494	9.46408	9.61165	9.47395	2.55733	0.00113168	0.451673	6.57386	Two component transcriptional regulator, winged helix family (EC 3.1.1.61)	PFAM response regulator receiver	K
B2J306	Npun_R3683	Npun_R3683	11.6893	11.7024	11.8517	12.3472	11.9948	12.255	1.73167	0.00595485	0.451154	3.83433	O-methyltransferase, family 3 (EC 2.1.1.104)	O-methyltransferase	S
B2J1M6	Npun_R1718	Npun_R1718	10.3104	10.3828	10.3631	10.9116	10.8378	10.6603	2.36023	0.00160155	0.451112	5.81156	Uncharacterized protein	-	-
B2IZ74	Npun_R4834	Npun_R4834	6.63891	6.38222	6.42061	6.97991	6.98736	6.82691	2.03744	0.00326144	0.450819	4.71965	Cell cycle protein	Belongs to the SEDS family	D
B2J7D0	Npun_F2277	Npun_F2277	7.09987	7.29017	7.12565	7.50995	7.66953	7.68517	2.2731	0.00209116	0.449652	5.49886	Glycosyl transferase, family 39	COGs COG1807 4-amino-4-deoxy-L-arabinose transferase and related glycosyltransferase of PMT family	M
B2IWV0	Npun_R4597	Npun_R4597	10.0446	10.1793	10.0761	10.5449	10.5685	10.5353	3.37154	0.000182587	0.449596	10.7462	aspartate kinase (EC 2.7.2.4)	aspartate kinase, monofunctional class	E
B2IXL3	Npun_F3046	Npun_F3046	9.70618	9.51094	9.74777	10.2108	9.97829	10.1232	1.96842	0.00361375	0.449127	4.50827	UspA domain protein	Universal stress protein	T
B2J5E0	Npun_R3914	Npun_R3914	8.20255	8.09569	8.30515	8.80327	8.57444	8.57264	1.99913	0.00354172	0.448988	4.60145	Glutaredoxin	Has a glutathione-disulfide oxidoreductase activity in the presence of NADPH and glutathione reductase. Reduces low molecular weight disulfides and proteins	O
B2IVS2	Npun_R4519	Npun_R4519	7.22598	7.56885	7.1748	7.96934	7.56269	7.78333	1.23466	0.0183603	0.448577	2.62886	Rpn family recombination-promoting nuclease/putative transposase	Protein of unknown function (DUF2887)	S
B2JB46	Npun_AR295	Npun_AR295	7.76893	7.96453	7.83611	8.21251	8.41891	8.28218	2.23523	0.00216187	0.44801	5.36726	CopG family transcriptional regulator	#N/A	#N/A
B2J3G5	Npun_F0094	Npun_F0094	9.58076	9.91733	9.59839	10.1401	10.3054	9.98898	1.4534	0.0108318	0.446022	3.12943	Alpha/beta hydrolase fold protein	Alpha beta hydrolase fold	I
B2J056	atpF	Npun_F4861	12.3326	11.9823	11.8867	12.453	12.5536	12.53	1.48425	0.00990786	0.44496	3.20352	ATP synthase subunit b (ATP synthase F(0) sector subunit b) (ATPase subunit I) (F-type ATPase subunit b) (F-ATPase subunit b)	Component of the F(0) channel, it forms part of the peripheral stalk, linking F(1) to F(0)	C
B2J7D2	Npun_R2279	Npun_R2279	13.1717	13.1877	13.0691	13.5291	13.627	13.606	3.1359	0.000333809	0.444517	9.34104	SLH domain-containing protein	Parallel beta-helix repeat (Two copies)	P
B2J7R7	Npun_R4134	Npun_R4134	8.73603	8.71576	8.34678	9.04456	9.23077	8.85641	1.25372	0.017595	0.444392	2.6709	Uncharacterized protein	geranyltranstransferase activity	H
B2J9S2	Npun_R2545	Npun_R2545	8.26741	8.44553	8.35845	8.85343	8.69384	8.85574	2.4047	0.00140583	0.443873	5.97671	Macrocin-O-methyltransferase domain protein	Macrocin-O-methyltransferase (TylF)	V
B2IT34	ilvA	Npun_R0786	10.4652	10.4174	10.432	10.8697	10.8751	10.899	4.91464	0	0.443042	26.4341	L-threonine dehydratase (EC 4.3.1.19) (Threonine deaminase)	Catalyzes the anaerobic formation of alpha-ketobutyrate and ammonia from threonine in a two-step reaction. The first step involved a dehydration of threonine and a production of enamine intermediates (aminocrotonate), which tautomerizes to its imine form (iminobutyrate). Both intermediates are unstable and short- lived. The second step is the nonenzymatic hydrolysis of the enamine imine intermedi…	E
B2J8X6	Npun_F4239	Npun_F4239	8.36733	8.31945	8.18492	8.75521	8.67856	8.76294	2.7174	0.000821981	0.44167	7.25458	Polysaccharide deacetylase (EC 3.5.1.41)	PFAM Polysaccharide deacetylase	G
B2J2L3	Npun_R1782	Npun_R1782	7.76605	7.46426	8.01033	8.26005	8.20222	8.10323	1.26045	0.0171464	0.441622	2.68578	Peptidoglycan-binding domain 1 protein	Putative peptidoglycan binding domain	M
B2J1C1	Npun_F5008	Npun_F5008	7.68115	7.80449	7.5551	8.08609	8.02955	8.24608	1.98047	0.0035916	0.440324	4.54467	Type II and III secretion system protein	Type II and III secretion system protein	NU
B2J423	Npun_F3746	Npun_F3746	7.73746	8.13148	7.20983	8.10242	8.31328	7.98396	0.708241	0.0775862	0.440299	1.55129	TPR repeat-containing protein	PFAM Tetratricopeptide repeat	S
B2J295	Npun_R5149	Npun_R5149	10.7752	10.7652	10.6604	11.1803	11.1845	11.1558	3.50734	9.99e-05	0.43993	11.6442	histidine kinase (EC 2.7.13.3)	Histidine kinase-, DNA gyrase B-, and HSP90-like ATPase	T
B2J494	Npun_F3822	Npun_F3822	7.66678	7.42284	7.63511	7.86619	8.14771	8.02553	1.7627	0.00555598	0.438233	3.91845	Lipolytic enzyme, G-D-S-L family	PFAM GDSL-like Lipase Acylhydrolase	E
B2IX46	Npun_F6306	Npun_F6306	7.23405	7.30847	7.04411	7.71454	7.62664	7.55725	2.0661	0.0029238	0.437267	4.80956	non-specific serine/threonine protein kinase (EC 2.7.11.1)	PFAM Protein kinase domain	KLT
B2IYS1	Npun_F3201	Npun_F3201	7.34336	7.15382	6.80975	7.59809	7.53388	7.48309	1.28061	0.0161171	0.436044	2.73066	DUF928 domain-containing protein	Domain of Unknown Function (DUF928)	D
B2IUL1	atpC	Npun_R4416	13.8369	13.6844	13.7148	14.1574	14.2155	14.1663	3.0162	0.000451613	0.434343	8.69456	ATP synthase epsilon chain (ATP synthase F1 sector epsilon subunit) (F-ATPase epsilon subunit)	Produces ATP from ADP in the presence of a proton gradient across the membrane	C
B2J7W2	ndhE	Npun_R5622	10.4424	10.4919	10.3081	10.8644	10.8524	10.8244	2.81675	0.000662607	0.432944	7.70756	NAD(P)H-quinone oxidoreductase subunit 4L (EC 7.1.1.-) (NAD(P)H dehydrogenase subunit 4L) (NADH-plastoquinone oxidoreductase subunit 4L) (NDH-1, subunit 4L) (NDH-E)	electron donor, via FMN and iron-sulfur (Fe-S) centers, to quinones in the respiratory and or the photosynthetic chain. The immediate electron acceptor for the enzyme in this species is believed to be plastoquinone. Couples the redox reaction to proton translocation, and thus conserves the redox energy in a proton gradient. Cyanobacterial NDH-1 also plays a role in inorganic carbon- concentration	C
B2JA30	Npun_F4334	Npun_F4334	7.29982	7.19459	7.26923	7.75206	7.67014	7.6378	3.13869	0.000334764	0.432123	9.35661	YbjN domain-containing protein	Tetratricopeptide repeat	S
B2J9G3	guaA	Npun_R0710	11.8951	11.9679	12.0168	12.4401	12.2943	12.4368	2.70862	0.000820571	0.430465	7.21571	GMP synthase [glutamine-hydrolyzing] (EC 6.3.5.2) (GMP synthetase) (Glutamine amidotransferase)	Catalyzes the synthesis of GMP from XMP	F
B2J9M0	murE	Npun_R2486	11.6046	11.6049	11.6389	12.083	12.0687	11.9872	3.75605	0.000124138	0.430157	13.4775	UDP-N-acetylmuramoyl-L-alanyl-D-glutamate--2,6-diaminopimelate ligase (EC 6.3.2.13) (Meso-A2pm-adding enzyme) (Meso-diaminopimelate-adding enzyme) (UDP-MurNAc-L-Ala-D-Glu:meso-diaminopimelate ligase) (UDP-MurNAc-tripeptide synthetase) (UDP-N-acetylmuramyl-tripeptide synthetase)	Catalyzes the addition of meso-diaminopimelic acid to the nucleotide precursor UDP-N-acetylmuramoyl-L-alanyl-D-glutamate (UMAG) in the biosynthesis of bacterial cell-wall peptidoglycan	M
B2J1M1	Npun_R1711	Npun_R1711	9.97969	10.176	10.1451	10.5768	10.4045	10.6083	2.09047	0.00275939	0.429586	4.88699	Aldehyde decarbonylase (AD) (EC 4.1.99.5) (Fatty aldehyde decarbonylase)	Catalyzes the decarbonylation of fatty aldehydes to alkanes	S
B2J8L3	Npun_F2429	Npun_F2429	12.3095	12.2097	12.3533	12.6823	12.7594	12.7175	3.06218	0.000386037	0.428889	8.93782	LOR/SDH bifunctional enzyme conserved domain protein	PFAM LOR SDH bifunctional enzyme conserved region	E
B2J6B2	Npun_F2216	Npun_F2216	7.24286	7.47702	7.35992	7.9608	7.84261	7.56205	1.46051	0.0107043	0.428556	3.14643	MOSC domain containing protein	MOSC domain	S
B2J4D3	Npun_R5302	Npun_R5302	8.13099	8.27413	8.0502	8.58072	8.76266	8.39398	1.57215	0.00832471	0.427345	3.41991	3-Oxoacyl-(Acyl-carrier-protein (ACP)) synthase III (EC 2.3.1.41)	3-Oxoacyl- acyl-carrier-protein (ACP) synthase III C terminal	I
B2J153	Npun_R3497	Npun_R3497	7.21711	7.21257	7.14391	7.43898	7.7946	7.62139	1.81168	0.00474131	0.427125	4.05372	Uncharacterized protein	-	-
B2IVD4	Npun_R2786	Npun_R2786	8.45514	8.50837	8.30085	8.8152	8.95063	8.77968	2.20456	0.00238733	0.427047	5.26254	Lipase	PGAP1-like protein	S
B2IXD0	Npun_F1228	Npun_F1228	9.67884	9.79145	9.89876	10.227	10.235	10.1833	2.5381	0.00112101	0.425445	6.49598	Corrinoid adenosyltransferase BtuR/CobO/CobP (EC 2.5.1.17)	PFAM ATP corrinoid adenosyltransferase BtuR CobO CobP	H
B2J6X6	Npun_F5597	Npun_F5597	8.28663	8.40575	8.27487	8.84997	8.73996	8.65258	2.41259	0.00140862	0.425086	6.00644	D-alanine--D-alanine ligase domain protein (EC 6.3.2.4)	Belongs to the D-alanine--D-alanine ligase family	M
B2J1U3	Npun_F3541	Npun_F3541	9.41262	9.40972	9.5806	9.88841	9.82931	9.9579	2.48234	0.00127263	0.424228	6.27446	histidine kinase (EC 2.7.13.3)	Histidine kinase-, DNA gyrase B-, and HSP90-like ATPase	T
B2ITK5	Npun_R4340	Npun_R4340	5.82237	5.83234	6.09317	6.54828	6.40818	6.06242	1.17569	0.0213606	0.423663	2.50054	Ycf36 protein	Protein of unknown function (DUF1230)	S
B2IUY8	Npun_R6092	Npun_R6092	7.42937	7.50975	7.46344	8.0062	8.17013	7.49502	0.968105	0.0373901	0.422925	2.06679	Histone deacetylase superfamily	PFAM Histone deacetylase domain	BQ
B2IX06	Npun_F6257	Npun_F6257	9.54895	9.87327	9.67658	10.2449	9.90739	10.215	1.37743	0.0125197	0.422846	2.95085	Glutathione S-transferase, N-terminal domain protein (EC 2.5.1.18)	Belongs to the GST superfamily	O
B2J767	Npun_R0498	Npun_R0498	11.3727	11.3608	11.3669	11.7671	11.8441	11.7544	3.93125	0	0.421733	14.9325	Zeta-carotene desaturase (EC 1.3.5.6) (9,9'-di-cis-zeta-carotene desaturase)	Catalyzes the conversion of zeta-carotene to lycopene via the intermediary of neurosporene. It carries out two consecutive desaturations (introduction of double bonds) at positions C-7 and C-7'	S
B2J348	Npun_R5166	Npun_R5166	11.1209	11.1929	11.2724	11.6099	11.5842	11.6568	3.01083	0.000450704	0.421574	8.66653	Iron-sulfur cluster carrier protein	Binds and transfers iron-sulfur (Fe-S) clusters to target apoproteins. Can hydrolyze ATP	D
B2JBZ8	Npun_DF032	Npun_DF032	9.00885	9.13331	9.12156	9.49259	9.52315	9.51189	3.30987	0.000175467	0.421305	10.3604	Uncharacterized protein	-	-
B2IUN2	Npun_F4439	Npun_F4439	7.6486	7.97316	7.78	8.13293	8.36578	8.16558	1.61711	0.00772891	0.420843	3.53377	DNA 3'-5' helicase (EC 5.6.2.4)	PFAM UvrD REP helicase	L
B2IZS3	Npun_F1513	Npun_F1513	7.91649	7.75173	7.87492	8.31944	8.25386	8.23135	2.77149	0.000713781	0.420507	7.49816	Putative restriction endonuclease domain-containing protein	Putative restriction endonuclease	S
B2J3T2	Npun_R1900	Npun_R1900	6.98198	7.09829	7.0948	7.49479	7.65945	7.28153	1.65313	0.00740233	0.420231	3.62663	Radical SAM domain protein	TIGRFAM radical SAM Cys-rich domain protein	S
B2IVD7	petE	Npun_R2789	14.0021	13.9549	13.4222	14.2549	14.128	14.2567	1.03428	0.0311863	0.420116	2.20234	Plastocyanin	Participates in electron transfer between P700 and the cytochrome b6-f complex in photosystem I	C
B2J057	atpH	Npun_F4862	15.0463	15.024	15.0618	15.4803	15.4404	15.471	4.87087	0	0.419884	25.7732	ATP synthase subunit delta (ATP synthase F(1) sector subunit delta) (F-type ATPase subunit delta) (F-ATPase subunit delta)	F(1)F(0) ATP synthase produces ATP from ADP in the presence of a proton or sodium gradient. F-type ATPases consist of two structural domains, F(1) containing the extramembraneous catalytic core and F(0) containing the membrane proton channel, linked together by a central stalk and a peripheral stalk. During catalysis, ATP synthesis in the catalytic domain of F(1) is coupled via a rotary mechanism…	C
B2J2M6	Npun_F1795	Npun_F1795	6.81288	6.89078	6.98039	7.24749	7.38873	7.30648	2.568	0.00113588	0.419553	6.61746	Glycoside hydrolase 15-related (EC 3.2.1.3)	Glucodextranase, domain N	G
B2J1J2	Npun_F1682	Npun_F1682	8.10252	8.59569	8.35672	8.92759	8.60504	8.77809	1.15672	0.0222933	0.418596	2.45979	Anti-sigma factor antagonist	transporter antisigma-factor antagonist STAS	T
B2J3X8	Npun_F1947	Npun_F1947	10.9991	10.702	10.9668	11.3276	11.3413	11.2546	1.88972	0.00399682	0.418541	4.27577	Aminotransferase, class I and II (EC 2.6.1.66)	PFAM Aminotransferase class I and II	E
B2J2X0	minC	Npun_F3647	8.49585	8.6139	8.48779	8.98375	8.89094	8.97439	2.93732	0.000433828	0.417175	8.29128	Probable septum site-determining protein MinC	Cell division inhibitor that blocks the formation of polar Z ring septums. Rapidly oscillates between the poles of the cell to destabilize FtsZ filaments that have formed before they mature into polar Z rings. Prevents FtsZ polymerization	D
B2IY60	Npun_R6387	Npun_R6387	9.58156	9.67325	9.43759	10.0179	10.0595	9.86309	1.99006	0.00352708	0.416029	4.57377	Sodium/hydrogen exchanger	Sodium/hydrogen exchanger family	PT
B2JAB4	Npun_R5893	Npun_R5893	8.42918	8.40887	8.33803	8.86635	8.72417	8.83251	2.90854	0.000426938	0.415645	8.14844	Glycoside hydrolase, family 29 (Alpha-L-fucosidase) (EC 3.2.1.51)	Alpha-L-fucosidase	G
B2IU72	Npun_F0906	Npun_F0906	7.67225	7.78824	7.52899	8.10104	8.11806	8.01624	2.15799	0.00259512	0.415285	5.10664	Response regulator receiver modulated metal dependent phosphohydrolase (EC 3.1.1.61)	Response regulator receiver domain	T
B2J9B8	Npun_R0665	Npun_R0665	6.82249	6.85947	6.8911	7.28298	7.27638	7.2586	4.40255	0	0.414967	19.6476	WD-repeat protein	Tetratricopeptide repeat	S
B2IT33	Npun_F0785	Npun_F0785	10.3007	10.6838	10.6453	11.0645	10.7593	11.0452	1.2377	0.0182729	0.413061	2.63554	Uncharacterized protein	Interacts with outer membrane receptor proteins that carry out high-affinity binding and energy dependent uptake into the periplasmic space of specific substrates. It could act to transduce energy from the cytoplasmic membrane to specific energy- requiring processes in the outer membrane, resulting in the release into the periplasm of ligands bound by these outer membrane proteins	M
B2IUR4	Npun_R4472	Npun_R4472	15.802	15.7506	15.7968	16.239	16.0696	16.2779	2.47559	0.00132179	0.412368	6.24809	Actin-like protein N-terminal domain-containing protein	-	-
B2J8T8	Npun_F4201	Npun_F4201	13.2624	13.295	13.3265	13.6483	13.7262	13.7457	3.52453	0.000101504	0.412134	11.7628	Ribulose bisphosphate carboxylase, small chain	PFAM Ribulose bisphosphate carboxylase, small chain	CO
B2J2I8	Npun_R1757	Npun_R1757	7.90064	7.65029	8.10824	8.40929	7.96998	8.51383	0.901653	0.0441506	0.411312	1.93278	Response regulator receiver protein	PFAM response regulator receiveR	T
B2ITS8	Npun_R5924	Npun_R5924	9.22997	9.20506	9.30429	9.66005	9.68078	9.62966	3.60379	0.000108761	0.410391	12.3248	Acyl-CoA dehydrogenase, type 2, C-terminal domain protein (EC 1.3.8.1)	PFAM Acyl-CoA dehydrogenase, C-terminal domain	I
B2IU25	Npun_R6023	Npun_R6023	11.1308	10.8942	10.8262	11.3812	11.3462	11.3543	1.93699	0.00375414	0.410161	4.41435	Methyltransferase type 11 (EC 2.1.1.95)	Belongs to the class I-like SAM-binding methyltransferase superfamily. gTMT family	Q
B2J586	Npun_F3859	Npun_F3859	8.09661	8.31804	8.18417	8.67868	8.68886	8.45913	1.84325	0.00439813	0.409284	4.14256	ACT domain-containing protein	-	-
B2J2C2	Npun_R0011	Npun_R0011	8.32027	8.04614	8.24166	8.46016	8.71599	8.65948	1.65686	0.00734479	0.409189	3.63632	non-specific serine/threonine protein kinase (EC 2.7.11.1)	PFAM Protein kinase domain	KLT
B2IWQ9	clpB	Npun_F2993	13.3803	13.3332	13.4026	13.7969	13.7652	13.7808	4.27699	0	0.408896	18.2653	Chaperone protein ClpB	Part of a stress-induced multi-chaperone system, it is involved in the recovery of the cell from heat-induced damage, in cooperation with DnaK, DnaJ and GrpE	O
B2J7H9	Npun_F2346	Npun_F2346	7.86515	7.96745	8.02189	8.37894	8.41521	8.28455	2.60615	0.00109719	0.408068	6.77533	histidine kinase (EC 2.7.13.3)	PFAM Histidine kinase-, DNA gyrase B-, and HSP90-like ATPase	T
B2J2G6	Npun_R0056	Npun_R0056	7.47321	8.14087	8.41182	8.43887	8.60447	8.20288	0.602757	0.114826	0.406776	1.34576	Purine nucleoside phosphorylase	Belongs to the multicopper oxidase YfiH RL5 family	S
B2IX57	Npun_F6319	Npun_F6319	8.87119	8.87309	8.84285	9.19383	9.27864	9.332	3.21653	0.000356979	0.405778	9.80127	Helicase domain protein	Helicase conserved C-terminal domain	JKL
B2J5D6	Npun_R3910	Npun_R3910	7.89259	7.8712	8.19846	8.42113	8.18509	8.57278	1.23231	0.0184288	0.405582	2.62369	BolA family protein	Belongs to the BolA IbaG family	T
B2J8Q0	Npun_R4160	Npun_R4160	10.626	10.579	10.8569	11.286	10.7913	11.1972	1.08702	0.0270211	0.404224	2.3121	Two component transcriptional regulator, winged helix family	PFAM Response regulator receiver domain	K
B2ITH1	Npun_F2649	Npun_F2649	7.57082	7.65992	7.74862	8.19644	7.73108	8.26429	1.0841	0.0273837	0.404151	2.30599	DUF1824 domain-containing protein	Domain of unknown function (DUF1824)	S
B2J8W4	Npun_F4227	Npun_F4227	10.6369	11.0399	11.2849	11.5021	11.0021	11.6698	0.664847	0.0907182	0.404097	1.4667	Gas vesicle protein	-	-
B2J1X1	pyrE	Npun_R3577	9.2584	9.17414	9.24271	9.70846	9.53661	9.64083	2.69826	0.000816837	0.403548	7.17008	Orotate phosphoribosyltransferase (OPRT) (OPRTase) (EC 2.4.2.10)	Catalyzes the transfer of a ribosyl phosphate group from 5-phosphoribose 1-diphosphate to orotate, leading to the formation of orotidine monophosphate (OMP)	F
B2JAB7	Npun_R5896	Npun_R5896	8.44796	8.25351	8.37837	8.84114	8.74315	8.70429	2.34608	0.00165034	0.402919	5.75981	Response regulator receiver modulated PAS/PAC sensor protein (EC 3.1.1.61)	response regulator, receiver	T
B2J066	Npun_F4872	Npun_F4872	7.63527	7.8223	7.65442	8.12457	8.23569	7.96009	1.80691	0.00489746	0.402789	4.04041	DNA-directed DNA polymerase (EC 2.7.7.7)	DNA polymerase III alpha subunit	L
B2IV62	Npun_R1007	Npun_R1007	8.70175	8.92215	8.7795	9.16269	9.28705	9.16184	2.19943	0.00249797	0.402726	5.24518	ATP-dependent DNA helicase (EC 5.6.2.4)	TIGRFAM ATP-dependent DNA helicase PcrA	L
B2J3S7	Npun_F1893	Npun_F1893	7.0178	7.52558	6.95265	7.72217	7.44724	7.53467	0.949654	0.0394275	0.402688	2.02938	Small GTP-binding protein	TIGRFAM Small GTP-binding protein	S
B2ITJ3	Npun_F2675	Npun_F2675	9.22706	9.14837	8.98409	9.46289	9.59981	9.50461	2.09294	0.00276417	0.402597	4.89491	magnesium chelatase (EC 6.6.1.1)	TIGRFAM magnesium chelatase, H subunit	H
B2J485	Npun_R3813	Npun_R3813	11.42	11.4655	11.3865	11.8134	11.8722	11.793	3.58579	0.000106719	0.402245	12.1949	DUF952 domain-containing protein	haloacid dehalogenase-like hydrolase	S
B2ITX8	Npun_F5975	Npun_F5975	9.0888	8.92066	8.76282	9.3014	9.42634	9.24977	1.69224	0.0065657	0.401742	3.72913	DUF2079 domain-containing protein	membrane protein (DUF2079)	S
B2IX23	speA	Npun_F6279	13.3893	13.3067	13.352	13.7612	13.7969	13.6947	3.32961	0.000178218	0.401602	10.4825	Biosynthetic arginine decarboxylase (ADC) (EC 4.1.1.19)	Catalyzes the biosynthesis of agmatine from arginine	E
B2J4H4	Npun_F5349	Npun_F5349	9.19701	9.15508	9.13871	9.5441	9.61348	9.53695	3.74586	0.00012231	0.401242	13.3971	type I site-specific deoxyribonuclease (EC 3.1.21.3)	Subunit R is required for both nuclease and ATPase activities, but not for modification	V
B2J8T2	cbbL	Npun_F4195	17.5574	17.6657	17.3819	17.9315	18.0456	17.8279	1.73759	0.00587491	0.39997	3.85028	Ribulose bisphosphate carboxylase large chain (RuBisCO large subunit) (EC 4.1.1.39)	RuBisCO catalyzes two reactions the carboxylation of D- ribulose 1,5-bisphosphate, the primary event in carbon dioxide fixation, as well as the oxidative fragmentation of the pentose substrate in the photorespiration process. Both reactions occur simultaneously and in competition at the same active site	H
B2J8I6	Npun_R2398	Npun_R2398	6.35984	6.83211	6.32974	6.96166	6.81725	6.94224	1.11355	0.0251799	0.399818	2.36794	Histidine triad (HIT) protein	PFAM Histidine triad (HIT) protein	FG
B2IYG1	Npun_F1336	Npun_F1336	9.7726	9.90977	9.81242	10.2837	10.0471	10.3622	1.74639	0.00577475	0.399429	3.87409	Mg-protoporphyrin IX chelatase (EC 6.6.1.1)	Involved in chlorophyll biosynthesis. Catalyzes the insertion of magnesium ion into protoporphyrin IX to yield Mg- protoporphyrin IX	H
B2IWX9	Npun_R4626	Npun_R4626	6.65735	7.11884	6.47887	7.07097	7.27249	7.10853	0.930311	0.0413084	0.398978	1.99034	ABC transporter permease	transport system permease component	S
B2IZB0	Npun_R6489	Npun_R6489	11.9122	11.9156	11.7924	12.2531	12.2598	12.3035	3.10566	0.000327961	0.398762	9.17367	Phosphoribosylformylglycinamidine cyclo-ligase (EC 6.3.3.1)	phosphoribosylformylglycinamidine cyclo-ligase activity	F
B2IY45	miaA	Npun_R6372	7.67213	7.82947	7.54229	8.10317	8.20245	7.93336	1.59797	0.00795559	0.398365	3.48503	tRNA dimethylallyltransferase (EC 2.5.1.75) (Dimethylallyl diphosphate:tRNA dimethylallyltransferase) (DMAPP:tRNA dimethylallyltransferase) (DMATase) (Isopentenyl-diphosphate:tRNA isopentenyltransferase) (IPP transferase) (IPPT) (IPTase)	Catalyzes the transfer of a dimethylallyl group onto the adenine at position 37 in tRNAs that read codons beginning with uridine, leading to the formation of N6-(dimethylallyl)adenosine (i(6)A)	F
B2J8A1	Npun_R0589	Npun_R0589	11.8897	11.7482	11.8374	12.1863	12.3038	12.1791	2.6327	0.00104835	0.397976	6.88711	Response regulator receiver modulated FAD-dependent pyridine nucleotide-disulphide oxidoreductase (EC 1.8.1.9)	Pyridine nucleotide-disulphide oxidoreductase	KOT
B2J762	Npun_R0493	Npun_R0493	14.4139	14.3505	14.5431	14.9938	14.4513	15.0551	0.928818	0.0414751	0.397577	1.98733	Alkyl hydroperoxide reductase/ Thiol specific antioxidant/ Mal allergen	Alkyl hydroperoxide reductase Thiol specific antioxidant	O
B2IVH5	Npun_R2827	Npun_R2827	11.4578	11.6733	11.5258	11.9987	11.9654	11.8847	2.27736	0.00204664	0.397297	5.51383	Glycosyl transferase, group 1	glycosyl transferase group 1	M
B2J5N4	ppc	Npun_F5459	11.3331	11.3322	11.4094	11.7352	11.743	11.7872	3.70823	0.000118162	0.396896	13.1047	Phosphoenolpyruvate carboxylase (PEPC) (PEPCase) (EC 4.1.1.31)	Forms oxaloacetate, a four-carbon dicarboxylic acid source for the tricarboxylic acid cycle	C
B2IVZ4	recF	Npun_R6169	7.75627	7.6278	7.68377	8.16764	8.07459	8.01516	2.62366	0.00104376	0.396519	6.84886	DNA replication and repair protein RecF	it is required for DNA replication and normal SOS inducibility. RecF binds preferentially to single-stranded, linear DNA. It also seems to bind ATP	L
B2IUP8	Npun_R4455	Npun_R4455	9.4965	9.37376	9.46095	9.84617	9.86984	9.79968	3.15124	0.00033864	0.394822	9.42701	Peptidase M15B and M15C, D,D-carboxypeptidase VanY/endolysin (EC 3.4.16.4)	peptidase M15B and M15C DD-carboxypeptidase VanY	M
B2J429	gcvT	Npun_R3756	12.977	12.9122	12.9937	13.3368	13.3612	13.3691	3.91497	0	0.394721	14.7911	Aminomethyltransferase (EC 2.1.2.10) (Glycine cleavage system T protein)	The glycine cleavage system catalyzes the degradation of glycine	E
B2IY93	Npun_F6423	Npun_F6423	8.82639	9.01429	8.75365	9.36345	9.15506	9.25809	1.7967	0.00503454	0.394088	4.01202	HAD-superfamily hydrolase, subfamily IA, variant 3 (EC 3.1.3.18)	TIGRFAM haloacid dehalogenase superfamily, subfamily IA, variant 3 with third motif having DD or ED	S
B2JBX1	Npun_DF005	Npun_DF005	8.10056	7.75258	8.15742	8.43963	8.48759	8.26482	1.28671	0.0159249	0.393825	2.7443	Uncharacterized protein	-	-
B2J4N8	Npun_F0222	Npun_F0222	8.65568	8.67286	8.67183	9.2196	9.08405	8.87756	1.77494	0.00554656	0.393613	3.95197	UDP-glucose 4-epimerase (EC 5.1.3.2)	NmrA-like family	M
B2J9L4	Npun_F2480	Npun_F2480	8.24101	8.17513	8.27467	8.74716	8.40284	8.72162	1.57855	0.00817775	0.393605	3.43599	Efflux transporter, RND family, MFP subunit	Belongs to the membrane fusion protein (MFP) (TC 8.A.1) family	M
B2J4L1	Npun_F0193	Npun_F0193	8.13678	8.52351	8.33289	8.68529	8.713	8.77496	1.57537	0.00823972	0.393356	3.42799	Uncharacterized protein	-	-
B2J9G9	Npun_R0716	Npun_R0716	9.6807	9.77822	9.80555	10.1165	9.86806	10.4548	1.05627	0.0294839	0.391642	2.24792	CP12 domain-containing protein	PFAM CP12 domain	S
B2J5M2	Npun_R5447	Npun_R5447	6.91539	7.29673	7.13789	7.35152	7.80963	7.36181	0.978921	0.036328	0.390982	2.0888	Putative restriction endonuclease domain-containing protein	Putative restriction endonuclease	S
B2J1H6	Npun_F1665	Npun_F1665	6.14504	6.25097	6.12966	6.50068	7.20496	5.99139	0.479123	0.189835	0.390454	1.10332	Virulence-associated E family protein	Virulence-associated protein E	L
B2J293	trpE	Npun_R5147	12.4331	12.3905	12.3039	12.6929	12.8465	12.7574	2.57689	0.00114012	0.389758	6.65395	Anthranilate synthase component 1 (EC 4.1.3.27)	Part of a heterotetrameric complex that catalyzes the two-step biosynthesis of anthranilate, an intermediate in the biosynthesis of L-tryptophan. In the first step, the glutamine- binding beta subunit (TrpG) of anthranilate synthase (AS) provides the glutamine amidotransferase activity which generates ammonia as a substrate that, along with chorismate, is used in the second step, catalyzed by the…	E
B2IXN9	Npun_R3078	Npun_R3078	6.23776	6.17698	6.23086	6.72019	6.61555	6.47711	2.22495	0.00215497	0.389082	5.33199	Multi-component transcriptional regulator, winged helix family	Histidine Phosphotransfer domain	K
B2J5J8	Npun_R5423	Npun_R5423	12.8544	12.9246	12.1636	12.9571	13.357	12.7946	0.588873	0.121305	0.388678	1.31868	Phage holin family protein	PFAM Membrane protein of	S
B2J0P5	Npun_F1577	Npun_F1577	7.7554	7.81234	7.85469	8.16141	8.24544	8.17462	3.24156	0.000363636	0.386346	9.94835	Exonuclease SbcC	TIGRFAM exonuclease SbcC	L
B2J694	Npun_F2193	Npun_F2193	9.75558	9.80976	9.72035	10.092	10.2011	10.1496	3.15379	0.000339623	0.385667	9.44135	ABC transporter related	ABC transporter transmembrane region 2	V
B2J3N0	Npun_F0163	Npun_F0163	12.6711	12.5317	12.5456	12.9421	12.9213	13.0402	2.58663	0.00114684	0.385066	6.69414	3-isopropylmalate dehydratase (EC 4.2.1.33)	Catalyzes the isomerization between 2-isopropylmalate and 3-isopropylmalate, via the formation of 2-isopropylmaleate	E
B2JBZ4	Npun_DF028	Npun_DF028	8.89386	8.93219	8.74177	9.34684	9.01029	9.36504	1.38956	0.0121837	0.384782	2.97899	Uncharacterized protein	-	-
B2J412	Npun_R3734	Npun_R3734	9.6866	9.78147	9.61936	9.95296	10.1525	10.1353	2.07837	0.00284563	0.384463	4.84842	DUF1350 domain-containing protein	Protein of unknown function (DUF1350)	S
B2IZD6	Npun_F6516	Npun_F6516	11.5535	11.5432	11.448	11.9281	11.9332	11.8365	2.95037	0.000437215	0.384378	8.35679	Pyridoxal-5'-phosphate-dependent enzyme, beta subunit (EC 2.5.1.47)	PFAM Pyridoxal-phosphate dependent enzyme	E
B2J0T7	Npun_R1620	Npun_R1620	12.3325	12.3197	12.2754	12.7456	12.6261	12.7084	3.21205	0.000355894	0.384197	9.77514	DUF1092 family protein	Protein of unknown function (DUF1092)	S
B2IU65	hisC	Npun_R0899	11.7905	11.7861	11.789	12.1071	12.1892	12.2203	3.46551	9.71e-05	0.383652	11.3602	Histidinol-phosphate aminotransferase (EC 2.6.1.9) (Imidazole acetol-phosphate transaminase)	Belongs to the class-II pyridoxal-phosphate-dependent aminotransferase family. Histidinol-phosphate aminotransferase subfamily	E
B2J1X7	dnaG	Npun_R3583	6.44578	6.72487	6.4997	7.04202	7.07814	6.70028	1.21994	0.0189774	0.383365	2.59659	DNA primase (EC 2.7.7.101)	RNA polymerase that catalyzes the synthesis of short RNA molecules used as primers for DNA polymerase during DNA replication	L
B2JAD3	Npun_R5916	Npun_R5916	7.7337	8.53314	8.00344	8.42439	8.6345	8.36051	0.701685	0.079368	0.38304	1.5385	Membrane protein-like protein	Fusaric acid resistance protein family	S
B2J0N6	glpK	Npun_R1564	8.3634	8.27562	8.18214	8.71977	8.666	8.58322	2.36356	0.00160621	0.382608	5.82382	Glycerol kinase (EC 2.7.1.30) (ATP:glycerol 3-phosphotransferase) (Glycerokinase) (GK)	Key enzyme in the regulation of glycerol uptake and metabolism. Catalyzes the phosphorylation of glycerol to yield sn- glycerol 3-phosphate	F
B2J9B3	Npun_R0658	Npun_R0658	9.29375	9.2848	9.2388	9.81227	9.65536	9.49705	1.83922	0.0044254	0.382441	4.13116	Glycosyl transferase, family 2 (EC 2.4.1.83)	PFAM Glycosyl transferase family 2	M
B2J0K2	Npun_F1530	Npun_F1530	5.52573	5.4808	5.4167	6.00862	5.80341	5.75486	1.97914	0.00359012	0.38122	4.54063	PBS lyase HEAT domain protein repeat-containing protein	PBS lyase HEAT domain protein repeat-containing protein	C
B2J434	mutS	Npun_R3761	10.4393	10.467	10.5012	10.8466	10.8799	10.8245	4.02999	0	0.381183	15.8185	DNA mismatch repair protein MutS	that it carries out the mismatch recognition step. This protein has a weak ATPase activity	L
B2IZL3	Npun_R1436	Npun_R1436	8.0814	8.1353	7.83401	8.34448	8.5143	8.33485	1.59507	0.00806293	0.380974	3.47769	Tetratricopeptide TPR_2 repeat protein	Tetratricopeptide TPR_2 repeat protein	LO
B2J5H1	Npun_F5390	Npun_F5390	8.57268	8.51443	8.35353	8.70211	9.00796	8.87308	1.58745	0.00807267	0.380834	3.45841	Putative endonuclease Z1 domain-containing protein	Z1 domain	L
B2JA40	Npun_F5817	Npun_F5817	7.82235	7.78717	7.65991	8.06931	8.13518	8.20681	2.41351	0.00141001	0.380622	6.00991	DUF2993 domain-containing protein	Protein of unknown function (DUF2993)	S
B2IXC0	Npun_R1218	Npun_R1218	12.5289	12.4048	12.3004	12.8224	12.8214	12.732	2.19971	0.0024991	0.380565	5.24614	Filamentous haemagglutinin family outer membrane protein	TIGRFAM filamentous hemagglutinin family N-terminal domain	U
B2J7U2	Npun_F5602	Npun_F5602	12.173	12.2037	12.1091	12.5656	12.4612	12.5979	2.79923	0.000653453	0.379646	7.62592	Neutral metalloproteinase (EC 3.4.24.-)	PFAM Thermolysin metallopeptidase, alpha-helical domain	E
B2IZV0	Npun_R3281	Npun_R3281	6.86185	6.77147	6.80463	7.08931	7.1183	7.36665	1.83606	0.00446848	0.378772	4.12222	peptidoglycan glycosyltransferase (EC 2.4.1.129)	TIGRFAM Penicillin-binding protein 1C	M
B2J9V1	Npun_F2574	Npun_F2574	9.92453	10.0667	9.88752	10.2929	10.3149	10.406	2.37091	0.00161403	0.378321	5.85087	DNA (cytosine-5-)-methyltransferase (EC 2.1.1.37)	DNA (cytosine-5-)-methyltransferase activity	D
B2J2A6	Npun_R5160	Npun_R5160	12.8796	12.8995	12.9684	13.337	13.1971	13.3469	2.61848	0.00103809	0.377827	6.82704	UDP-glucose 6-dehydrogenase (EC 1.1.1.22)	Belongs to the UDP-glucose GDP-mannose dehydrogenase family	C
B2J997	glmM	Npun_R0642	8.79199	8.57651	8.70179	9.09388	9.10034	9.00907	2.26469	0.00208245	0.377669	5.46943	Phosphoglucosamine mutase (EC 5.4.2.10)	Catalyzes the conversion of glucosamine-6-phosphate to glucosamine-1-phosphate	G
B2JAC2	Npun_F5904	Npun_F5904	6.53154	6.48571	6.60532	6.78564	6.99909	6.96104	2.13544	0.00270872	0.3744	5.03247	Nitrogenase iron-molybdenum cofactor biosynthesis protein NifE	Belongs to the NifD NifK NifE NifN family	C
B2IZ20	Npun_R4778	Npun_R4778	10.4742	10.313	10.1708	10.6713	10.5632	10.8464	1.4446	0.0111205	0.374269	3.10847	Peptidoglycan-binding domain 1 protein	Putative peptidoglycan binding domain	M
B2J8R0	Npun_R4171	Npun_R4171	8.24029	8.19905	8.02984	8.58115	8.41004	8.59797	1.8776	0.00407281	0.37333	4.24074	Uncharacterized protein	-	-
B2J117	Npun_F3459	Npun_F3459	7.99983	8.18885	8.01998	8.34163	8.5475	8.43844	1.93811	0.00375566	0.372971	4.41768	Abortive infection protein	PFAM CAAX amino terminal protease family	S
B2J0D9	Npun_F6571	Npun_F6571	7.93242	8.10211	8.20132	8.35967	8.40742	8.58743	1.6273	0.00749548	0.372893	3.55988	Uncharacterized protein	Domain of unknown function (DUF4335)	M
B2J068	ackA	Npun_F4874	8.57683	8.66153	8.53754	8.8959	8.97271	9.02437	2.68792	0.000809927	0.372358	7.12477	Acetate kinase (EC 2.7.2.1) (Acetokinase)	Catalyzes the formation of acetyl phosphate from acetate and ATP. Can also catalyze the reverse reaction	F
B2J3Y7	Npun_R1956	Npun_R1956	7.38898	6.80059	7.44545	7.44388	7.64026	7.66389	0.786526	0.0614053	0.371007	1.70454	17 kDa surface antigen	-	-
B2J9Z2	Npun_F4294	Npun_F4294	14.7474	14.8423	14.8095	15.1008	15.271	15.138	2.49136	0.00128049	0.370192	6.30985	Carboxysome assembly protein CcmM (Carbon dioxide concentrating mechanism protein CcmM)	PFAM Ribulose bisphosphate carboxylase, small chain	C
B2J1W1	bioF	Npun_R3567	5.82944	5.87763	5.82447	6.11345	6.10649	6.42036	1.61346	0.00775945	0.369585	3.52443	Putative 8-amino-7-oxononanoate synthase (AONS) (EC 2.3.1.47) (7-keto-8-amino-pelargonic acid synthase) (7-KAP synthase) (8-amino-7-ketopelargonate synthase)	Catalyzes the decarboxylative condensation of pimeloyl- acyl-carrier protein and L-alanine to produce 8-amino-7- oxononanoate (AON), acyl-carrier protein , and carbon dioxide	H
B2J1J4	Npun_F1684	Npun_F1684	7.0326	7.14581	7.26704	8.23452	5.58327	8.73534	0.139323	0.849217	0.369227	0.376645	Putative anti-sigma regulatory factor, serine/threonine protein kinase	anti-sigma regulatory factor, serine threonine protein kinase	T
B2ITF6	Npun_R2633	Npun_R2633	10.4367	10.2137	9.65634	10.4652	10.5127	10.4364	0.724761	0.0741786	0.369164	1.58354	Metal dependent phosphohydrolase (EC 3.1.7.2)	HD domain	KT
B2J116	aspS	Npun_F3458	13.4157	13.4021	13.3563	13.7255	13.7816	13.7732	3.90678	0	0.36872	14.7205	Aspartate--tRNA(Asp/Asn) ligase (EC 6.1.1.23) (Aspartyl-tRNA synthetase) (AspRS) (Non-discriminating aspartyl-tRNA synthetase) (ND-AspRS)	Aspartyl-tRNA synthetase with relaxed tRNA specificity since it is able to aspartylate not only its cognate tRNA(Asp) but also tRNA(Asn). Reaction proceeds in two steps L-aspartate is first activated by ATP to form Asp-AMP and then transferred to the acceptor end of tRNA(Asp Asn)	J
B2J7Y2	Npun_R5645	Npun_R5645	12.6353	12.5913	12.5534	13.0118	12.8238	13.0434	2.14128	0.00267017	0.366301	5.0516	DUF427 domain-containing protein	Domain of unknown function (DUF427)	S
B2IZS8	ndhM	Npun_F1518	10.3064	10.1466	10.2867	10.7643	10.1928	10.8808	0.771736	0.064222	0.366038	1.67549	NAD(P)H-quinone oxidoreductase subunit M (EC 7.1.1.-) (NAD(P)H dehydrogenase I subunit M) (NDH-1 subunit M) (NDH-M)	electron donor, via FMN and iron-sulfur (Fe-S) centers, to quinones in the respiratory and or the photosynthetic chain. The immediate electron acceptor for the enzyme in this species is believed to be plastoquinone. Couples the redox reaction to proton translocation, and thus conserves the redox energy in a proton gradient. Cyanobacterial NDH-1 also plays a role in inorganic carbon- concentration	C
B2IZ32	Npun_F4790	Npun_F4790	6.35888	6.66111	6.27402	6.80831	7.13072	6.45279	0.734604	0.0720494	0.365939	1.60278	WD-40 repeat protein	AAA-like domain	T
B2J305	Npun_F3682	Npun_F3682	9.79647	9.76321	9.67189	10.0413	10.2684	10.0192	1.84947	0.00436791	0.365782	4.16022	Alpha/beta hydrolase fold protein (EC 3.8.1.5)	Serine aminopeptidase, S33	I
B2IZB8	Npun_R6497	Npun_R6497	6.71993	6.90972	6.69229	7.17949	7.26469	6.9734	1.52944	0.00899265	0.365212	3.31377	Uncharacterized protein	Wd-40 repeat	S
B2J873	Npun_R0559	Npun_R0559	10.9374	10.8772	10.868	11.2428	11.2921	11.243	3.74605	0.000122449	0.365103	13.3987	Lipoxygenase-like protein (EC 1.13.11.33)	Lipoxygenase	P
B2J5J6	Npun_R5421	Npun_R5421	11.3911	11.5179	11.3113	11.7132	11.8412	11.758	2.1666	0.00246346	0.364018	5.1352	DUF3598 domain-containing protein	-	-
B2J6V1	Npun_R5572	Npun_R5572	8.42426	8.43467	8.31446	8.70571	8.56565	8.99284	1.29615	0.0157209	0.363604	2.76547	HAD-superfamily hydrolase, subfamily IIB	TIGRFAM HAD-superfamily hydrolase, subfamily IIB	S
B2J6E6	menD	Npun_R3970	7.50952	7.68038	7.45493	8.07748	7.9029	7.74402	1.4216	0.0117561	0.359859	3.05402	2-succinyl-5-enolpyruvyl-6-hydroxy-3-cyclohexene-1-carboxylate synthase (SEPHCHC synthase) (EC 2.2.1.9)	Catalyzes the thiamine diphosphate-dependent decarboxylation of 2-oxoglutarate and the subsequent addition of the resulting succinic semialdehyde-thiamine pyrophosphate anion to isochorismate to yield 2-succinyl-5-enolpyruvyl-6-hydroxy-3- cyclohexene-1-carboxylate (SEPHCHC)	H
B2J9D1	Npun_R0678	Npun_R0678	8.27155	8.35113	8.00891	8.37662	8.74465	8.58858	1.13793	0.0236647	0.359416	2.41965	Glycosyl transferase, group 1	PFAM Glycosyl transferase, group 1	M
B2IXV3	Npun_R4655	Npun_R4655	7.90005	8.00633	7.80567	8.24131	8.25877	8.28985	2.41648	0.00141352	0.359295	6.02111	DZANK-type domain-containing protein	peptidyl-tyrosine sulfation	J
B2J1F1	Npun_F5043	Npun_F5043	10.9293	10.8838	10.8652	11.2439	11.2283	11.2822	3.87194	0	0.358679	14.4236	histidine kinase (EC 2.7.13.3)	PFAM Histidine kinase-, DNA gyrase B-, and HSP90-like ATPase	KT
B2J8S8	trmFO	Npun_R4189	9.50468	9.50208	9.43075	9.72926	10.0123	9.77134	1.76327	0.00555809	0.358465	3.92001	Methylenetetrahydrofolate--tRNA-(uracil-5-)-methyltransferase TrmFO (EC 2.1.1.74) (Folate-dependent tRNA (uracil-5-)-methyltransferase) (Folate-dependent tRNA(M-5-U54)-methyltransferase)	Catalyzes the folate-dependent formation of 5-methyl- uridine at position 54 (M-5-U54) in all tRNAs	J
B2IUM0	clpB	Npun_F4427	11.6336	11.6224	11.605	11.9933	12.0223	11.9205	3.47377	9.8e-05	0.358379	11.4158	Chaperone protein ClpB	Part of a stress-induced multi-chaperone system, it is involved in the recovery of the cell from heat-induced damage, in cooperation with DnaK, DnaJ and GrpE	O
B2IVZ3	Npun_R6168	Npun_R6168	7.12414	7.39791	7.25267	7.6917	7.85485	7.29788	0.90811	0.0432917	0.356569	1.94571	Acyltransferase 3	Acyltransferase family	I
B2J232	Npun_R5084	Npun_R5084	7.55159	7.63932	7.53942	7.89516	8.28853	7.61609	0.837135	0.0524319	0.356486	1.80435	Putative restriction endonuclease domain-containing protein	Putative restriction endonuclease	S
B2J9H8	Npun_F0725	Npun_F0725	10.9731	11.0443	11.0991	11.4332	11.3564	11.3961	2.94912	0.000436931	0.35641	8.35049	Phospho-2-dehydro-3-deoxyheptonate aldolase (EC 2.5.1.54)	PFAM DAHP synthetase I	E
B2ITZ7	Npun_R5995	Npun_R5995	6.87889	6.6101	6.84493	6.94748	7.34617	7.10755	1.16667	0.0217786	0.35576	2.48113	Heat shock protein DnaJ domain protein	DnaJ-class molecular chaperone with C-terminal Zn finger domain	O
B2ITS3	Npun_R4410	Npun_R4410	10.0414	10.0963	10.0321	10.5108	10.2036	10.5221	1.5431	0.00881831	0.355561	3.3475	HAD superfamily (Subfamily IA) hydrolase, TIGR01548	haloacid dehalogenase superfamily, subfamily IA, variant 1 with third motif having Dx(3-4)D or Dx(3-4)E	S
B2IWX7	Npun_R4624	Npun_R4624	7.94537	7.9538	8.30843	8.47538	8.38828	8.406	1.35042	0.0136289	0.354019	2.88862	Uncharacterized protein	-	-
B2J6A4	Npun_F2208	Npun_F2208	9.0157	8.8156	8.94183	9.23348	9.29337	9.30633	2.31467	0.0019334	0.353349	5.64628	Na+/H+ antiporter	Sodium/hydrogen exchanger family	P
B2J1Q5	topA	Npun_F1754	8.50716	8.21544	8.37753	8.61123	8.86856	8.67955	1.43743	0.0112342	0.353069	3.09144	DNA topoisomerase 1 (EC 5.6.2.1) (DNA topoisomerase I)	Releases the supercoiling and torsional tension of DNA, which is introduced during the DNA replication and transcription, by transiently cleaving and rejoining one strand of the DNA duplex. Introduces a single-strand break via transesterification at a target site in duplex DNA. The scissile phosphodiester is attacked by the catalytic tyrosine of the enzyme, resulting in the formation of a DNA-(5'…	L
B2J752	era	Npun_F0483	10.1784	10.3344	10.3113	10.608	10.6949	10.5781	2.37868	0.00156522	0.352307	5.87961	GTPase Era	An essential GTPase that binds both GDP and GTP, with rapid nucleotide exchange. Plays a role in 16S rRNA processing and 30S ribosomal subunit biogenesis and possibly also in cell cycle regulation and energy metabolism	S
B2IYM7	Npun_F3145	Npun_F3145	8.07601	7.93165	7.87055	8.16174	8.50738	8.26589	1.38018	0.0124123	0.352267	2.95721	Transcriptional regulator, XRE family	Double zinc ribbon	K
B2IVV5	Npun_R4557	Npun_R4557	16.0767	16.1009	16.0081	16.4124	16.449	16.3805	3.30409	0.000174616	0.352102	10.325	Transketolase (EC 2.2.1.1)	Catalyzes the transfer of a two-carbon ketol group from a ketose donor to an aldose acceptor, via a covalent intermediate with the cofactor thiamine pyrophosphate	G
B2IWS2	Npun_R4568	Npun_R4568	8.29988	8.3215	8.21761	8.65074	8.69924	8.54487	2.49974	0.00128645	0.351954	6.34289	ADP-ribosylation/Crystallin J1	ADP-ribosylglycohydrolase	O
B2IU47	purF	Npun_F0881	10.2291	10.2546	10.2589	10.6021	10.5488	10.6467	3.53205	0.00010237	0.351658	11.815	Amidophosphoribosyltransferase (ATase) (EC 2.4.2.14) (Glutamine phosphoribosylpyrophosphate amidotransferase) (GPATase)	Catalyzes the formation of phosphoribosylamine from phosphoribosylpyrophosphate (PRPP) and glutamine	F
B2J1G5	Npun_R1654	Npun_R1654	10.0648	10.0455	9.94741	10.3841	10.3893	10.334	3.01009	0.0004501	0.349929	8.66271	Oxidoreductase alpha (Molybdopterin) subunit (EC 1.17.1.9)	Belongs to the prokaryotic molybdopterin-containing oxidoreductase family	C
B2IZR5	Npun_F1500	Npun_F1500	8.95907	9.04045	8.91284	9.30353	9.33317	9.32344	3.09535	0.00039358	0.349258	9.11724	Ureidoglycolate hydrolase	PFAM Ureidoglycolate hydrolase	F
B2J9Y4	Npun_F4286	Npun_F4286	6.0729	6.53374	5.30728	6.56396	5.97979	6.41736	0.366125	0.327244	0.349064	0.87617	Putative restriction endonuclease domain-containing protein	Putative restriction endonuclease	S
B2IV68	Npun_F1013	Npun_F1013	15.214	15.045	15.3814	15.6941	15.2546	15.7388	0.891646	0.0451794	0.349012	1.91276	Cyanobacterial aminoacyl-tRNA synthetase CAAD domain-containing protein	CAAD domains of cyanobacterial aminoacyl-tRNA synthetase	S
B2J749	Npun_R0480	Npun_R0480	8.06137	8.06372	8.09346	8.49146	8.35193	8.42139	2.9563	0.000439503	0.348746	8.38671	Tetratricopeptide TPR_2 repeat protein	Tetratricopeptide TPR_2 repeat protein	S
B2IVH3	Npun_R2825	Npun_R2825	9.41115	9.35415	9.41425	9.75359	9.75527	9.71543	3.92019	0	0.348245	14.8363	Glycosyl transferase, group 1	PFAM Glycosyl transferase, group 1	M
B2J6M9	Npun_F5499	Npun_F5499	7.11214	6.42288	6.2952	6.82758	7.04151	7.00372	0.592473	0.119667	0.347531	1.3257	Polysaccharide biosynthesis protein	PFAM polysaccharide biosynthesis protein	S
B2J6E7	Npun_F3971	Npun_F3971	10.4008	10.2106	9.92973	10.8351	10.4104	10.336	0.771152	0.0643577	0.346756	1.67435	7,8-dihydroneopterin aldolase (EC 4.1.2.25)	Catalyzes the conversion of 7,8-dihydroneopterin to 6- hydroxymethyl-7,8-dihydropterin	H
B2J6V8	Npun_R5579	Npun_R5579	9.03614	9.27196	9.16908	9.48329	9.54772	9.48562	2.07873	0.00284685	0.346484	4.84958	Heat shock protein DnaJ domain protein	Heat shock protein DnaJ domain protein	O
B2IUJ7	Npun_R2768	Npun_R2768	12.4734	11.812	12.0541	12.7104	12.2476	12.4205	0.666265	0.0903772	0.346354	1.46947	Uncharacterized protein	-	-
B2J3H2	Npun_F0101	Npun_F0101	10.2468	10.2074	10.2718	10.5184	10.5887	10.6576	2.83854	0.000669951	0.346263	7.81025	1-acyl-sn-glycerol-3-phosphate acyltransferase (EC 2.3.1.51)	Belongs to the 1-acyl-sn-glycerol-3-phosphate acyltransferase family	I
B2IW97	Npun_F1116	Npun_F1116	7.12715	7.93492	7.49703	7.65024	8.01066	7.93557	0.599984	0.116062	0.345788	1.34035	Secreted protein	-	-
B2IY50	Npun_R6377	Npun_R6377	10.4448	10.3552	10.416	10.7357	10.7457	10.7716	3.57683	0.000106404	0.345655	12.1308	DNA topoisomerase (ATP-hydrolyzing) (EC 5.6.2.2)	PFAM DNA gyrase topoisomerase IV, subunit A	L
B2IYZ9	Npun_R4754	Npun_R4754	6.73637	6.36978	6.42579	6.98882	6.81194	6.76791	1.2252	0.0186524	0.345574	2.6081	Single-stranded-DNA-specific exonuclease RecJ	TIGRFAM single-stranded-DNA-specific exonuclease RecJ	L
B2J3N5	Npun_F0168	Npun_F0168	7.8635	8.06623	7.92859	8.36365	8.53024	7.99952	0.96344	0.0378893	0.345032	2.05732	Penicillin-binding protein, transpeptidase (EC 2.4.1.129)	Cell division protein FtsI penicillin-binding protein 2	M
B2ITQ5	rplC	Npun_R4390	13.5014	13.5671	13.3876	13.984	13.3962	14.1078	0.694426	0.0817106	0.344002	1.52434	50S ribosomal protein L3	One of the primary rRNA binding proteins, it binds directly near the 3'-end of the 23S rRNA, where it nucleates assembly of the 50S subunit	J
B2J986	Npun_R5804	Npun_R5804	6.93188	6.8401	6.98571	7.28102	7.19663	7.3109	2.4882	0.00127721	0.343625	6.29743	Pentapeptide repeat protein	PFAM Pentapeptide repeats (8 copies)	T
B2J5U1	Npun_F0324	Npun_F0324	7.93717	7.89743	7.88525	8.4022	8.08148	8.26624	1.6594	0.00735286	0.34336	3.64292	Putative pre-16S rRNA nuclease (EC 3.1.-.-)	Could be a nuclease involved in processing of the 5'-end of pre-16S rRNA	J
B2J9P2	Npun_R2512	Npun_R2512	12.8924	12.7714	12.8888	13.18	13.1821	13.2195	2.92143	0.000429119	0.342962	8.21214	Adenylosuccinate lyase (ASL) (EC 4.3.2.2) (Adenylosuccinase)	Belongs to the lyase 1 family. Adenylosuccinate lyase subfamily	F
B2IX85	Npun_R6348	Npun_R6348	8.75912	8.80095	8.8643	9.10559	9.2642	9.08285	2.21456	0.00235241	0.342756	5.29651	Serine/threonine protein kinase with TPR repeats	PFAM Protein kinase domain	KLT
B2J9E7	Npun_R0694	Npun_R0694	11.5726	11.5391	11.6799	11.9413	11.7894	12.0878	1.6288	0.00746889	0.342327	3.56373	Protein serine/threonine phosphatase (EC 3.1.3.16)	PFAM protein phosphatase 2C	T
B2IVT1	Npun_F4532	Npun_F4532	9.12541	8.94202	9.15038	9.31062	9.59411	9.33738	1.42252	0.0117233	0.341434	3.05619	Transport permease protein	Transport permease protein	GM
B2IX15	acsA	Npun_R6266	12.8546	12.8122	12.8428	13.2118	13.1434	13.1741	3.87844	0	0.339927	14.4786	Acetyl-coenzyme A synthetase (AcCoA synthetase) (Acs) (EC 6.2.1.1) (Acetate--CoA ligase) (Acyl-activating enzyme)	Catalyzes the conversion of acetate into acetyl-CoA (AcCoA), an essential intermediate at the junction of anabolic and catabolic pathways. AcsA undergoes a two-step reaction. In the first half reaction, AcsA combines acetate with ATP to form acetyl-adenylate (AcAMP) intermediate. In the second half reaction, it can then transfer the acetyl group from AcAMP to the sulfhydryl group of CoA, forming …	H
B2J950	Npun_F5768	Npun_F5768	10.2776	10.2414	10.019	10.6321	10.5251	10.3988	1.49283	0.00971013	0.339402	3.22428	DUF3493 domain-containing protein	Protein of unknown function (DUF3493)	S
B2J0A4	Npun_R4910	Npun_R4910	10.1516	9.61274	9.87297	10.1998	10.2542	10.2011	1.01671	0.0327657	0.339247	2.16614	DUF3082 domain-containing protein	Protein of unknown function (DUF3082)	S
B2IVR3	Npun_F4510	Npun_F4510	11.7994	11.6761	11.7837	12.1422	12.0394	12.093	2.64403	0.00098234	0.338451	6.9353	L-aspartate oxidase (EC 1.4.3.16)	Catalyzes the oxidation of L-aspartate to iminoaspartate	H
B2IT80	Npun_F0840	Npun_F0840	10.6929	10.4884	10.578	10.9173	10.9474	10.9094	2.30459	0.00197351	0.33831	5.61024	Aldehyde dehydrogenase	Belongs to the aldehyde dehydrogenase family	C
B2J7Y8	Npun_R5651	Npun_R5651	11.1558	10.9957	11.0759	11.4883	11.3997	11.3543	2.29373	0.00201601	0.338298	5.57165	Probable transcriptional regulatory protein Npun_R5651	Transcriptional regulatory protein	K
B2J7G7	Npun_F2327	Npun_F2327	5.51296	6.07654	5.91515	5.83366	6.44665	6.23694	0.616758	0.108679	0.337533	1.37304	DGPFAETKE family protein	YCII-related domain	S
B2IWM8	Npun_F2951	Npun_F2951	9.46881	9.39965	9.58582	9.86293	9.78925	9.81272	2.34532	0.00164875	0.336875	5.75704	Probable aspartoacylase (EC 3.5.1.15)	Succinylglutamate desuccinylase / Aspartoacylase family	E
B2J1J5	Npun_R1685	Npun_R1685	4.67756	5.07731	4.9617	5.42828	5.58429	4.71386	0.502003	0.170562	0.336619	1.1485	histidine kinase (EC 2.7.13.3)	Histidine kinase-, DNA gyrase B-, and HSP90-like ATPase	T
B2IUU5	Npun_R6049	Npun_R6049	10.0496	10.0905	10.0305	10.3646	10.4025	10.4131	3.89455	0	0.336544	14.6156	Glyoxalase/bleomycin resistance protein/dioxygenase	PFAM Glyoxalase bleomycin resistance protein dioxygenase	E
B2IVK0	Npun_F2852	Npun_F2852	10.9137	10.9422	10.9541	11.2633	11.3204	11.2279	3.45962	9.66e-05	0.333808	11.3208	Peptidase M24 (EC 3.4.13.9)	Belongs to the peptidase M24B family	E
B2IWK2	Npun_F2925	Npun_F2925	10.7446	10.7262	10.8895	10.8768	11.3204	11.1639	1.12235	0.0244444	0.333598	2.38657	Adenylate/guanylate cyclase with GAF and PAS/PAC sensors (EC 3.1.4.17, EC 4.6.1.1)	PFAM Adenylate and Guanylate cyclase catalytic domain	T
B2J0M0	Npun_R1548	Npun_R1548	12.0536	12.0556	12.0332	12.3582	12.393	12.3904	4.82561	0	0.333117	25.1071	Glycoside hydrolase, family 57	Belongs to the glycosyl hydrolase 57 family	G
B2ITZ9	Npun_R5997	Npun_R5997	9.01387	9.19672	8.90844	9.35564	9.20423	9.55813	1.18005	0.0212911	0.332992	2.50993	Chaperone DnaJ domain protein	DnaJ-class molecular chaperone with C-terminal Zn finger domain	O
B2J923	Npun_F5739	Npun_F5739	5.97015	6.38761	6.2667	6.49789	6.39891	6.72633	0.991641	0.0351272	0.332891	2.11475	DUF5615 domain-containing protein	-	-
B2J0D6	Npun_R6568	Npun_R6568	10.8618	10.805	10.8433	11.098	11.1726	11.2379	2.79522	0.000651107	0.332786	7.60734	Uncharacterized protein	-	-
B2J9E6	Npun_R0693	Npun_R0693	9.19275	9.23008	9.13297	9.40941	9.67151	9.46817	1.76613	0.00556654	0.331094	3.92783	non-specific serine/threonine protein kinase (EC 2.7.11.1)	PFAM Protein kinase domain	KLT
B2J8D6	Npun_F0631	Npun_F0631	6.96631	6.69721	7.04009	7.47856	7.08516	7.13293	0.957022	0.0385154	0.331012	2.0443	ATPase/kinase involved in NAD metabolism	AAA domain	H
B2IV47	Npun_R0992	Npun_R0992	9.54636	9.38114	9.47714	9.76326	9.87702	9.75713	2.23261	0.00215792	0.330923	5.35825	DUF3971 domain-containing protein	Pfam:DUF490	S
B2J318	Npun_R3695	Npun_R3695	6.90368	6.69633	7.16927	7.28366	7.15807	7.31792	1.06828	0.0287177	0.330122	2.27291	DUF6745 domain-containing protein	Leucine-rich repeat (LRR) protein	S
B2J8N9	Npun_F2455	Npun_F2455	7.1132	6.82081	6.79677	7.32856	7.30238	7.09018	1.22444	0.0186805	0.330111	2.60643	Cation diffusion facilitator family transporter	TIGRFAM cation diffusion facilitator family transporter	P
B2JC00	Npun_DF034	Npun_DF034	6.29908	6.29816	6.4986	6.84018	6.50637	6.73807	1.29651	0.0156838	0.32959	2.76628	HNH endonuclease 5 domain-containing protein	#N/A	#N/A
B2J6M7	Npun_R5497	Npun_R5497	8.35313	8.60152	8.42912	8.7056	8.79649	8.865	1.71028	0.00617735	0.327773	3.77703	Amino acid adenylation domain protein (EC 5.1.1.11)	Thioesterase domain	Q
B2IVP6	Npun_F4493	Npun_F4493	9.91955	10.0226	10.0025	10.2949	10.3248	10.3056	3.24849	0.00036477	0.326903	9.98948	Rad50/SbcC-type AAA domain-containing protein	DNA sulfur modification protein DndD	L
B2IV71	Npun_F1016	Npun_F1016	8.90756	8.91591	8.91809	9.18089	9.35807	9.1831	2.29046	0.00201222	0.326832	5.56004	histidine kinase (EC 2.7.13.3)	PFAM Histidine kinase-, DNA gyrase B-, and HSP90-like ATPase	T
B2J8A9	Npun_F0604	Npun_F0604	9.94176	9.96492	10.035	10.3387	10.3096	10.2712	3.17099	0.000344371	0.32594	9.53876	TPR repeat-containing protein	PFAM Tetratricopeptide	M
B2J4U4	proA	Npun_R0281	8.8339	8.93507	8.79178	9.24775	9.38129	8.90785	1.03815	0.0307657	0.325376	2.21035	Gamma-glutamyl phosphate reductase (GPR) (EC 1.2.1.41) (Glutamate-5-semialdehyde dehydrogenase) (Glutamyl-gamma-semialdehyde dehydrogenase) (GSA dehydrogenase)	Catalyzes the NADPH-dependent reduction of L-glutamate 5-phosphate into L-glutamate 5-semialdehyde and phosphate. The product spontaneously undergoes cyclization to form 1-pyrroline-5- carboxylate	E
B2J9B9	Npun_R0666	Npun_R0666	7.77892	7.73497	7.75892	7.98431	8.1774	8.0859	2.3244	0.00189403	0.324931	5.68128	TPR repeat-containing protein	Tetratricopeptide repeat	S
B2J6F2	Npun_R3977	Npun_R3977	12.2851	12.1415	12.2454	12.6758	12.4182	12.5526	1.71298	0.00609616	0.324859	3.78423	DUF1517 domain-containing protein	membrane	S
B2J1R3	Npun_F3509	Npun_F3509	12.3385	12.3422	12.3882	12.6948	12.6551	12.6928	4.02815	0	0.324598	15.8015	lactoylglutathione lyase (EC 4.4.1.5) (Aldoketomutase) (Glyoxalase I) (Ketone-aldehyde mutase) (Methylglyoxalase) (S-D-lactoylglutathione methylglyoxal lyase)	PFAM Glyoxalase bleomycin resistance protein dioxygenase	E
B2J8S2	Npun_F4183	Npun_F4183	8.80037	8.76829	8.82974	9.08951	9.15042	9.12918	3.67551	0.000114528	0.32357	12.8554	Histone deacetylase superfamily	PFAM Histone deacetylase	BQ
B2J914	bioB	Npun_R5730	9.25418	9.22983	9.18571	9.52919	9.47499	9.63311	2.50973	0.00124066	0.322522	6.38243	Biotin synthase (EC 2.8.1.6)	Catalyzes the conversion of dethiobiotin (DTB) to biotin by the insertion of a sulfur atom into dethiobiotin via a radical- based mechanism	H
B2IZP8	Npun_R1483	Npun_R1483	12.0924	12.0102	12.1976	12.4171	12.3831	12.4668	2.25152	0.00206808	0.322257	5.42357	Cobyrinic acid a,c-diamide synthase	PFAM CobQ CobB MinD ParA nucleotide binding domain	D
B2ITM0	Npun_R4355	Npun_R4355	7.09113	7.00972	6.63399	6.96672	7.19631	7.53668	0.671617	0.0889004	0.321625	1.47989	HTH cro/C1-type domain-containing protein	-	-
B2IZ08	Npun_F4764	Npun_F4764	7.84613	8.00442	7.90249	8.18692	8.23655	8.2915	2.3567	0.00159768	0.320641	5.79862	Tetratricopeptide TPR_2 repeat protein	Tetratricopeptide repeat	O
B2J8F7	Npun_F2367	Npun_F2367	8.37827	8.26931	8.16654	8.47279	8.72363	8.5785	1.55275	0.00864666	0.320268	3.37145	Uncharacterized protein	Catalyzes the conversion of zeta-carotene to lycopene via the intermediary of neurosporene. It carries out two consecutive desaturations (introduction of double bonds) at positions C-7 and C-7'	CH
B2IX35	aroK	Npun_R6293	10.3174	10.207	10.1817	10.5724	10.5253	10.5689	2.71054	0.000821041	0.320189	7.2242	Shikimate kinase (SK) (EC 2.7.1.71)	Catalyzes the specific phosphorylation of the 3-hydroxyl group of shikimic acid using ATP as a cosubstrate	F
B2IV12	Npun_F6116	Npun_F6116	9.43249	9.49294	9.3307	9.78283	9.80954	9.62335	1.88667	0.00399365	0.319864	4.26695	Nucleotidyltransferase	nucleotidyltransferase	S
B2J739	Npun_F0468	Npun_F0468	7.17529	7.64819	7.89481	7.81491	7.66233	8.19894	0.531462	0.151292	0.319296	1.20641	Uncharacterized protein	-	-
B2J1D0	Npun_F5018	Npun_F5018	8.9024	8.87701	8.87231	9.48422	8.6682	9.45544	0.523832	0.156334	0.318714	1.19144	CRR6 family NdhI maturation factor	Pfam:DUF1817	S
B2J474	Npun_F3802	Npun_F3802	10.3678	10.2273	10.1726	10.5915	10.6344	10.4967	1.96126	0.00359756	0.318313	4.48674	DUF1838 domain-containing protein	Protein of unknown function (DUF1838)	S
B2J567	Npun_R3840	Npun_R3840	9.8013	9.71663	9.94085	10.1308	10.1324	10.1494	2.07688	0.00284075	0.317936	4.84371	WD-40 repeat protein	PFAM WD domain, G-beta repeat	S
B2IYF6	rnc	Npun_R1331	8.435	8.50586	8.22976	8.52507	8.80712	8.79164	1.20972	0.0197534	0.317736	2.57428	Ribonuclease 3 (EC 3.1.26.3) (Ribonuclease III) (RNase III)	Digests double-stranded RNA. Involved in the processing of primary rRNA transcript to yield the immediate precursors to the large and small rRNAs (23S and 16S). Processes some mRNAs, and tRNAs when they are encoded in the rRNA operon. Processes pre- crRNA and tracrRNA of type II CRISPR loci if present in the organism	J
B2J994	Npun_R0639	Npun_R0639	8.35986	8.43423	8.44678	8.67967	8.76474	8.74931	2.96421	0.000440367	0.317615	8.42681	Glycosyl transferase, group 1	Glycosyl transferases group 1	M
B2IT59	Npun_F0818	Npun_F0818	13.0233	12.9581	12.8911	13.2806	13.279	13.264	2.92514	0.000430493	0.317084	8.23056	assimilatory sulfite reductase (ferredoxin) (EC 1.8.7.1)	PFAM Nitrite and sulphite reductase 4Fe-4S domain	C
B2J0B3	Npun_R4920	Npun_R4920	10.233	10.289	10.1993	10.5947	10.5744	10.5033	2.94257	0.000435515	0.317036	8.31756	TPM domain-containing protein	TPM domain	S
B2IVF6	purT	Npun_F2808	11.5004	11.4735	11.3615	11.7282	11.7996	11.7586	2.58945	0.00109071	0.317014	6.70584	Formate-dependent phosphoribosylglycinamide formyltransferase (EC 6.3.1.21) (5'-phosphoribosylglycinamide transformylase 2) (Formate-dependent GAR transformylase) (GAR transformylase 2) (GART 2) (Non-folate glycinamide ribonucleotide transformylase) (Phosphoribosylglycinamide formyltransferase 2)	Involved in the de novo purine biosynthesis. Catalyzes the transfer of formate to 5-phospho-ribosyl-glycinamide (GAR), producing 5-phospho-ribosyl-N-formylglycinamide (FGAR). Formate is provided by PurU via hydrolysis of 10-formyl-tetrahydrofolate	F
B2JA12	psbN	Npun_R4314	8.08251	7.89742	8.09058	8.55346	8.03387	8.43165	0.87007	0.0478555	0.316158	1.86972	Protein PsbN	May play a role in photosystem I and II biogenesis	S
B2J8S7	Npun_R4188	Npun_R4188	10.1281	10.0486	10.3767	10.6506	10.1309	10.7149	0.681568	0.0855965	0.314306	1.49928	Beta-Ig-H3/fasciclin	PFAM Fasciclin domain	M
B2IWC6	Npun_F1145	Npun_F1145	7.81525	7.89106	7.87863	8.14876	8.23217	8.1456	2.98405	0.000445623	0.313864	8.52806	Heme chaperone HemW	Involved in the biosynthesis of porphyrin-containing compound	H
B2J0I9	ndhL	Npun_F6621	9.11864	9.32283	9.3983	9.30481	10.0549	9.42138	0.562645	0.133949	0.313775	1.26747	NAD(P)H-quinone oxidoreductase subunit L (EC 7.1.1.-) (NAD(P)H dehydrogenase I subunit L) (NDH-1 subunit L) (NDH-L)	electron donor, via FMN and iron-sulfur (Fe-S) centers, to quinones in the respiratory and or the photosynthetic chain. The immediate electron acceptor for the enzyme in this species is believed to be plastoquinone. Couples the redox reaction to proton translocation, and thus conserves the redox energy in a proton gradient. Cyanobacterial NDH-1 also plays a role in inorganic carbon- concentration	C
B2IT78	Npun_R0838	Npun_R0838	8.78714	8.85161	8.84416	9.18722	9.18653	9.04976	2.48024	0.00132449	0.313535	6.26624	TIR protein	K COG5665 CCR4-NOT transcriptional regulation complex, NOT5 subunit	K
B2IUB4	Npun_R0954	Npun_R0954	8.98375	8.92274	8.94549	9.2359	9.26715	9.28914	3.73312	0.000120267	0.313405	13.2974	Peptidase S45, penicillin amidase (EC 3.5.1.11)	penicillin amidase	S
B2J9P8	Npun_R2518	Npun_R2518	7.84945	8.00076	7.91721	8.23429	8.41191	8.05719	1.31226	0.0146897	0.31199	2.80178	Peptidase M50	Peptidase M50B-like	S
B2J3U9	Npun_R1917	Npun_R1917	6.86924	6.85746	6.99745	7.27358	6.89804	7.48793	0.809836	0.0574225	0.311796	1.75042	Ferredoxin (2Fe-2S) (EC 1.18.1.3)	TIGRFAM Ferredoxin 2Fe-2S	C
B2J1B2	Npun_R4999	Npun_R4999	8.65172	8.72475	8.70061	9.12843	9.03726	8.84513	1.64678	0.00738618	0.31125	3.61014	VOC domain-containing protein	Glyoxalase-like domain	E
B2J1Y2	Npun_R3588	Npun_R3588	8.64157	8.62856	8.59083	8.96585	8.99486	8.83257	2.39751	0.00140306	0.310776	5.94977	Serine/threonine protein kinase	AAA-like domain	T
B2J303	Npun_F3680	Npun_F3680	7.13187	6.96165	7.12075	7.66686	7.45322	7.02199	0.715861	0.0760827	0.309266	1.56616	Putative ribonuclease BN	TIGRFAM YihY family protein (not ribonuclease BN)	S
B2J5S9	petB	Npun_F0310	14.5385	14.6753	14.4791	14.9168	14.8734	14.8285	2.08326	0.00285542	0.308577	4.86401	Cytochrome b6	Component of the cytochrome b6-f complex, which mediates electron transfer between photosystem II (PSII) and photosystem I (PSI), cyclic electron flow around PSI, and state transitions	C
B2J5Q9	Npun_F5484	Npun_F5484	8.2291	7.76256	7.86017	8.3062	8.2089	8.25902	0.995587	0.0344943	0.307426	2.12281	DUF3531 domain-containing protein	Protein of unknown function (DUF3531)	S
B2IUN1	Npun_R4438	Npun_R4438	8.83243	8.84034	8.93918	9.17615	9.19954	9.15604	2.95575	0.000438929	0.306593	8.38393	AAA ATPase, central domain protein	PFAM ATPase family associated with various cellular activities (AAA)	O
B2IT98	Npun_F0859	Npun_F0859	9.27477	9.44167	9.63698	9.86129	9.52155	9.89028	0.90532	0.0436384	0.306564	1.94012	Secretion protein HlyD family protein	TIGRFAM type I secretion membrane fusion protein, HlyD family	M
B2IVR6	Npun_R4513	Npun_R4513	10.8068	10.8128	10.7462	11.0805	11.2039	11.0004	2.08483	0.00285665	0.30632	4.86901	Photosystem I assembly BtpA	TIGRFAM membrane complex biogenesis protein, BtpA family	S
B2J3S9	Npun_F1895	Npun_F1895	8.28431	8.92529	8.17042	8.87157	8.6411	8.78608	0.555283	0.137322	0.306244	1.25307	histidine kinase (EC 2.7.13.3)	Histidine kinase	T
B2J4M9	Npun_F0213	Npun_F0213	7.33954	7.44639	7.52664	7.76093	7.90025	7.56966	1.30278	0.0153771	0.30609	2.78039	Galactokinase (EC 2.7.1.6)	Belongs to the GHMP kinase family. GalK subfamily	G
B2JAA9	Npun_F5888	Npun_F5888	6.00324	6.2477	6.08892	5.96079	7.02046	6.27474	0.401148	0.270693	0.305372	0.947455	Peptidase domain protein	Bacterial pre-peptidase C-terminal domain	S
B2IZW3	Npun_F3294	Npun_F3294	8.15077	7.68	7.8242	8.21431	8.19875	8.1549	1.0175	0.0325945	0.30433	2.16776	Knr4/Smi1-like domain-containing protein	-	-
B2IYM2	Npun_F1402	Npun_F1402	13.0623	12.8451	12.6279	12.7629	13.5146	13.1695	0.5341	0.149551	0.303907	1.21159	Phage tail sheath protein	PFAM Phage tail sheath protein	S
B2IVP1	Npun_F4487	Npun_F4487	6.41341	6.14646	6.55612	6.76135	6.83028	6.43289	0.817179	0.0561993	0.302844	1.7649	Dnd system-associated protein 4	-	-
B2J961	Npun_R5779	Npun_R5779	10.6248	10.594	10.4338	10.876	10.9507	10.7244	1.54867	0.0087515	0.299493	3.36132	ClpP class periplasmic serine protease	PFAM Serine dehydrogenase proteinase	OU
B2J0T3	Npun_F1616	Npun_F1616	10.0769	10.1236	10.0742	10.309	10.3564	10.5068	2.07708	0.00284197	0.299154	4.84433	Protein kinase	Serine Threonine protein kinase	KLT
B2J1Y7	Npun_F3593	Npun_F3593	7.11136	7.18797	6.9099	7.37629	7.36275	7.36364	1.63759	0.00744597	0.297817	3.58637	DNA helicase (EC 3.6.4.12)	type III restriction enzyme, res subunit	L
B2J770	Npun_F0501	Npun_F0501	10.4783	10.457	10.5154	10.8685	10.5662	10.9093	1.27498	0.0163166	0.297783	2.71809	Iron-sulfur cluster assembly accessory protein	Belongs to the HesB IscA family	S
B2JBW8	Npun_DF002	Npun_DF002	8.49089	8.47657	8.42549	8.69088	8.88804	8.70515	1.95444	0.00358879	0.297039	4.46633	WD-40 repeat protein	NB-ARC domain	K
B2IUU0	Npun_F6044	Npun_F6044	9.60604	9.4504	9.46269	9.79395	9.85845	9.75552	2.15075	0.00258252	0.296261	5.08274	SNF2-related protein	Superfamily II DNA RNA helicase, SNF2 family	L
B2J0E2	Npun_F6574	Npun_F6574	12.2465	12.2536	12.1821	12.5909	12.5543	12.4248	2.2314	0.00215693	0.29595	5.35408	SLH domain-containing protein	S-layer homology domain	S
B2J925	smc	Npun_R5741	8.54134	8.45234	8.53958	8.78021	8.88473	8.75614	2.41485	0.00141212	0.295942	6.01497	Chromosome partition protein Smc	Required for chromosome condensation and partitioning	D
B2J4V5	Npun_R0292	Npun_R0292	8.42529	8.41191	8.1945	8.7694	8.76887	8.38078	0.924362	0.0418266	0.295782	1.97836	non-specific serine/threonine protein kinase (EC 2.7.11.1)	PFAM Protein kinase domain	KLT
B2J6X9	Npun_R5600	Npun_R5600	7.71917	7.81841	7.72414	7.9986	8.2026	7.94584	1.5979	0.00799141	0.295112	3.48486	Demethyl-4-deoxygadusol synthase (DDGS) (EC 4.2.3.154)	3-dehydroquinate synthase	E
B2IYY0	Npun_F4735	Npun_F4735	13.8553	13.6948	13.8534	14.1478	14.0142	14.1268	1.92383	0.00390829	0.295093	4.37547	Glutathione S-transferase, N-terminal domain protein (EC 2.5.1.18)	PFAM Glutathione S-transferase, N-terminal domain	O
B2J8S1	Npun_F4182	Npun_F4182	8.96044	8.994	8.86633	9.17641	9.25898	9.27028	2.43821	0.00142556	0.294965	6.10373	Diguanylate cyclase/phosphodiesterase with FHA and GAF sensor	TIGRFAM diguanylate cyclase (GGDEF) domain	T
B2IUT7	Npun_F6040	Npun_F6040	9.86083	9.92048	9.92388	10.2244	10.3005	10.0633	1.80652	0.00489557	0.294329	4.03932	histidine kinase (EC 2.7.13.3)	Histidine kinase-, DNA gyrase B-, and HSP90-like ATPase	T
B2IWF0	Npun_F1170	Npun_F1170	8.95529	9.04803	8.88154	9.18872	9.30656	9.27248	2.10774	0.0027786	0.294304	4.94249	Tetratricopeptide TPR_2 repeat protein	Tetratricopeptide repeat	S
B2J8E2	Npun_R0637	Npun_R0637	7.71041	7.80446	7.30462	7.75686	8.01953	7.9238	0.790226	0.060744	0.293566	1.71181	Glycosyl transferase, group 1	glycosyl transferase group 1	M
B2J8K9	Npun_F2425	Npun_F2425	8.05504	7.97777	8.11525	8.46314	7.95323	8.61191	0.652531	0.0952374	0.293409	1.44272	Alkyl hydroperoxide reductase/ Thiol specific antioxidant/ Mal allergen	PFAM AhpC TSA family	O
B2J464	Npun_R3791	Npun_R3791	10.042	10.2702	10.0239	10.4879	10.1919	10.535	1.0307	0.0313474	0.292903	2.19496	Diacylglycerol kinase, catalytic region	TIGRFAM lipid kinase, YegS Rv2252 BmrU family	I
B2IU48	Npun_R0882	Npun_R0882	7.90586	7.86202	8.09847	8.22431	8.04786	8.46906	0.961064	0.0380759	0.291627	2.0525	Uncharacterized protein	-	-
B2J9F9	Npun_R0706	Npun_R0706	8.28058	8.4394	8.3256	8.48881	8.75067	8.67846	1.47692	0.0100864	0.290782	3.18584	Short-chain dehydrogenase/reductase SDR (EC 1.1.1.100)	KR domain	IQ
B2J0E9	Npun_R6581	Npun_R6581	10.0436	9.9537	9.97738	10.2714	10.3534	10.2198	2.44545	0.00143275	0.289993	6.13149	Ferric uptake regulator, Fur family	Belongs to the Fur family	P
B2J954	Npun_R5772	Npun_R5772	10.6719	10.5129	10.2152	10.7452	10.943	10.5817	0.788252	0.0610145	0.289968	1.70793	Low-complexity tail membrane protein	-	-
B2J337	Npun_R3714	Npun_R3714	11.3476	11.3125	11.2536	11.5728	11.6008	11.6095	3.21624	0.000356707	0.289838	9.79958	Cobyrinic acid a,c-diamide synthase	PFAM Cobyrinic acid a,c-diamide synthase	D
B2J1C8	Npun_F5016	Npun_F5016	9.54633	9.58581	9.64524	9.88821	9.89877	9.85954	3.13444	0.000333096	0.289714	9.33287	Pentapeptide repeat protein	PFAM Pentapeptide repeats (8 copies)	T
B2IU80	Npun_R0914	Npun_R0914	11.1722	11.2314	11.181	11.6273	11.259	11.5665	1.17862	0.0213465	0.289422	2.50686	HTH cro/C1-type domain-containing protein	Tfp pilus assembly protein FimV	NU
B2J3J2	dnaK	Npun_F0122	8.65934	8.61626	8.6845	8.96564	8.98295	8.87902	2.80344	0.000655422	0.289169	7.64546	Chaperone protein DnaK (HSP70) (Heat shock 70 kDa protein) (Heat shock protein 70)	Heat shock 70 kDa protein	O
B2IWK8	lpxA	Npun_F2931	10.952	11.0927	11.0122	11.2207	11.4534	11.2502	1.58512	0.00810538	0.289147	3.45253	Acyl-[acyl-carrier-protein]--UDP-N-acetylglucosamine O-acyltransferase (UDP-N-acetylglucosamine acyltransferase) (EC 2.3.1.129)	Involved in the biosynthesis of lipid A, a phosphorylated glycolipid that anchors the lipopolysaccharide to the outer membrane of the cell	M
B2IU53	Npun_R0887	Npun_R0887	11.1069	11.1119	11.0987	11.4017	11.4612	11.3221	2.69252	0.000813137	0.289142	7.14489	peptidoglycan glycosyltransferase (EC 2.4.1.129)	PFAM Penicillin binding protein transpeptidase domain	MT
B2J3Q2	Npun_R1866	Npun_R1866	8.32006	8.1393	8.14732	8.34557	8.47044	8.65495	1.25804	0.017346	0.288092	2.68046	uroporphyrinogen-III C-methyltransferase (EC 2.1.1.107)	Belongs to the precorrin methyltransferase family	H
B2J7Y7	Npun_R5650	Npun_R5650	7.38358	7.24669	7.14432	7.48313	7.63671	7.51816	1.58375	0.00814804	0.287805	3.44908	Ubiquinone biosynthesis hydroxylase, UbiH/UbiF/VisC/COQ6 family	TIGRFAM Ubiquinone biosynthesis hydroxylase, UbiH UbiF VisC COQ6 family	CH
B2J5U0	Npun_F0323	Npun_F0323	9.11037	8.9505	9.04569	9.22609	9.42473	9.31861	1.75465	0.00566301	0.287622	3.89651	GCN5-related N-acetyltransferase	PFAM Acetyltransferase (GNAT) family	K
B2J0C3	Npun_R4930	Npun_R4930	7.83491	7.19636	7.33948	8.38753	7.33505	7.51054	0.309734	0.452076	0.287456	0.759075	Uncharacterized protein	-	-
B2J816	Npun_F5679	Npun_F5679	8.43324	8.55691	8.46376	8.85571	8.81273	8.64239	1.7219	0.00604641	0.28564	3.80809	Multi-sensor hybrid multi-kinase	Histidine kinase-, DNA gyrase B-, and HSP90-like ATPase	T
B2IUQ0	Npun_R4457	Npun_R4457	8.25797	8.40632	8.55751	8.59087	8.75113	8.7363	1.33003	0.0141993	0.285502	2.84205	Peptidase M22, glycoprotease	TIGRFAM universal bacterial protein YeaZ	O
B2J5W9	Npun_R0352	Npun_R0352	6.74945	6.61092	6.66875	6.78387	7.14682	6.95258	1.19187	0.0203159	0.284717	2.53549	Adenylate/guanylate cyclase (EC 4.6.1.1)	PFAM Adenylyl cyclase class-3 4 guanylyl cyclase	T
B2J3Q6	Npun_R1870	Npun_R1870	7.50826	7.15892	7.33072	7.85984	7.65222	7.33877	0.713997	0.0763516	0.284309	1.56252	UbiA prenyltransferase	PFAM UbiA prenyltransferase	H
B2J7N4	Npun_R4101	Npun_R4101	11.9807	12.0554	11.9702	12.2725	12.3249	12.2608	2.98453	0.000445919	0.283945	8.53053	Two component transcriptional regulator, winged helix family	PFAM response regulator receiver	K
B2IUG6	Npun_F2735	Npun_F2735	9.52029	9.37833	9.5151	9.78784	9.76437	9.71256	2.27506	0.00204283	0.28368	5.50575	ABC transporter related	ABC transporter, transmembrane region	V
B2J7T3	Npun_F4150	Npun_F4150	7.77961	7.74424	7.75381	8.05073	7.8233	8.25273	1.06861	0.0287355	0.283035	2.2736	Late competence development protein ComFB	PFAM Late competence development protein ComFB	S
B2IXG1	trpB	Npun_R1262	9.62895	9.77249	9.56294	10.0034	9.94154	9.8677	1.74137	0.00587934	0.28275	3.8605	Tryptophan synthase beta chain (EC 4.2.1.20)	The beta subunit is responsible for the synthesis of L- tryptophan from indole and L-serine	E
B2J908	tpl	Npun_R5724	11.1839	11.1437	11.2015	11.4822	11.4237	11.4702	3.47532	9.84e-05	0.282352	11.4262	Tyrosine phenol-lyase (EC 4.1.99.2) (Beta-tyrosinase)	Beta-eliminating lyase	E
B2J9W6	Npun_R4268	Npun_R4268	10.9077	10.6164	10.7322	11.0863	11.0564	10.9602	1.41539	0.011815	0.282203	3.0394	Glycerol dehydrogenase	Protein of unknown function (DUF3119)	S
B2J0D2	Npun_R4939	Npun_R4939	10.6659	10.7172	10.7396	11.0075	10.9945	10.967	3.46312	9.69e-05	0.282088	11.3442	Ribonuclease II (EC 3.1.13.1)	TIGRFAM VacB and RNase II family 3'-5' exoribonucleases	K
B2IYR9	Npun_F3199	Npun_F3199	9.39336	9.30725	9.36311	9.70361	9.50704	9.69888	1.81294	0.00474498	0.28194	4.05725	WD-repeat protein	Transcriptional regulator	K
B2IXX3	Npun_R4676	Npun_R4676	7.26033	7.45824	7.50959	7.67417	7.6951	7.70406	1.67458	0.00710489	0.281721	3.68261	DNA repair protein RecN (Recombination protein N)	May be involved in recombinational repair of damaged DNA	L
B2J4Z6	Npun_F2029	Npun_F2029	9.9187	9.93003	9.82258	10.1626	10.218	10.1344	2.58661	0.00114622	0.281235	6.69406	DNA photolyase, FAD-binding (EC 4.1.99.3)	PFAM FAD binding domain of DNA photolyase	L
B2JA72	secE	Npun_F5849	6.79943	6.8313	6.67837	7.13688	6.53883	7.47687	0.432705	0.232559	0.281156	1.01094	Protein translocase subunit SecE	Essential subunit of the Sec protein translocation channel SecYEG. Clamps together the 2 halves of SecY. May contact the channel plug during translocation	U
B2JA00	mnmE	Npun_F4302	10.0426	10.1489	10.1143	10.4443	10.353	10.3486	2.4982	0.00128512	0.280043	6.3368	tRNA modification GTPase MnmE (EC 3.6.-.-)	Exhibits a very high intrinsic GTPase hydrolysis rate. Involved in the addition of a carboxymethylaminomethyl (cmnm) group at the wobble position (U34) of certain tRNAs, forming tRNA- cmnm(5)s(2)U34	J
B2J7T4	Npun_R4151	Npun_R4151	8.2392	8.26075	8.28202	8.64929	8.35025	8.62012	1.35925	0.0134693	0.279229	2.90888	ErfK/YbiS/YcfS/YnhG family protein	ErfK YbiS YcfS YnhG family protein	S
B2J9S8	Npun_F2551	Npun_F2551	10.845	10.6802	10.7584	10.9843	11.1167	11.0197	1.96832	0.00361227	0.279029	4.50798	Fumarate lyase (EC 4.2.1.2)	TIGRFAM aspartate ammonia-lyase	E
B2J834	Npun_F5698	Npun_F5698	9.12504	9.12277	9.16039	9.45482	9.35802	9.43195	3.03843	0.000381597	0.278862	8.81141	Tetratricopeptide TPR_2 repeat protein	Tetratricopeptide TPR_2 repeat protein	LO
B2JAY1	Npun_AR230	Npun_AR230	8.13502	8.04076	7.8067	8.16453	8.29122	8.36063	1.1544	0.0223868	0.277965	2.45482	Uncharacterized protein	-	-
B2J7T9	leuS	Npun_F4156	11.996	11.9855	11.99	12.2871	12.1928	12.3239	2.67812	0.000867416	0.277433	7.08207	Leucine--tRNA ligase (EC 6.1.1.4) (Leucyl-tRNA synthetase) (LeuRS)	TIGRFAM leucyl-tRNA synthetase, eubacterial and mitochondrial family	J
B2IXS8	Npun_F3137	Npun_F3137	7.40412	7.2038	7.21255	7.56796	7.58539	7.49737	1.76149	0.00555387	0.276751	3.91515	NADPH-dependent FMN reductase	Flavodoxin-like fold	S
B2IZK3	Npun_F1426	Npun_F1426	8.83099	8.70976	8.78286	8.9068	9.03914	9.20788	1.37469	0.0127048	0.276734	2.94449	Transcriptional regulator, TetR family	Bacterial regulatory proteins, tetR family	K
B2IVN1	Npun_R2883	Npun_R2883	10.4654	10.3186	10.2963	10.7725	10.5543	10.5827	1.47867	0.0100539	0.27639	3.19006	Uncharacterized protein	-	-
B2J9D6	Npun_R0683	Npun_R0683	7.75403	7.89037	7.92014	8.11658	8.17977	8.09649	2.07796	0.00284441	0.2761	4.84712	N-acetyltransferase domain-containing protein	COG1670 acetyltransferases, including N-acetylases of ribosomal proteins	J
B2J7A1	Npun_R2246	Npun_R2246	9.62768	9.58201	9.45417	9.85349	9.81575	9.82281	2.18266	0.00247892	0.276062	5.18875	Monooxygenase, FAD-binding (EC 1.14.13.1)	PFAM FAD binding domain	CH
B2J1A9	map	Npun_R4996	9.02843	9.25624	8.88977	9.3075	9.32124	9.37386	1.19347	0.0202326	0.27605	2.53895	Methionine aminopeptidase (MAP) (MetAP) (EC 3.4.11.18) (Peptidase M)	TIGRFAM methionine aminopeptidase, type I	E
B2J7N1	hisI	Npun_F4098	9.61295	9.75455	9.64446	10.0197	9.81415	10.0052	1.60124	0.00789383	0.275673	3.49332	Histidine biosynthesis bifunctional protein HisIE [Includes: Phosphoribosyl-AMP cyclohydrolase (PRA-CH) (EC 3.5.4.19); Phosphoribosyl-ATP pyrophosphatase (PRA-PH) (EC 3.6.1.31)]	Histidine biosynthesis bifunctional protein hisIE	E
B2J821	Npun_F5684	Npun_F5684	7.43411	7.11333	7.78807	7.81536	7.70768	7.63907	0.613862	0.109998	0.275533	1.3674	Nucleic acid binding, OB-fold, tRNA/helicase-type (EC 2.7.7.7)	PFAM nucleic acid binding, OB-fold, tRNA helicase-type	L
B2J5M9	Npun_F5454	Npun_F5454	7.38164	7.41623	7.43276	7.68533	7.89724	7.47221	1.04395	0.0302316	0.274716	2.22236	K+ channel, inward rectifier, conserved region 2 domain protein	PFAM Inward rectifier potassium channel	G
B2J404	Npun_R3726	Npun_R3726	10.172	10.1539	10.3234	10.4586	10.546	10.4659	1.97134	0.00361967	0.273722	4.51706	Oxidoreductase domain protein (EC 1.3.1.24)	PFAM Oxidoreductase family, NAD-binding Rossmann fold	S
B2IVW4	frr	Npun_F6137	13.4718	13.4585	13.2222	13.6773	13.3574	13.9381	0.664608	0.0907539	0.273404	1.46624	Ribosome-recycling factor (RRF) (Ribosome-releasing factor)	Responsible for the release of ribosomes from messenger RNA at the termination of protein biosynthesis. May increase the efficiency of translation by recycling ribosomes from one round of translation to another	J
B2J940	ppk	Npun_F5758	12.0168	11.985	11.9823	12.2359	12.2921	12.2738	3.78211	0.000126021	0.272593	13.6849	Polyphosphate kinase (EC 2.7.4.1) (ATP-polyphosphate phosphotransferase) (Polyphosphoric acid kinase)	Catalyzes the reversible transfer of the terminal phosphate of ATP to form a long-chain polyphosphate (polyP)	P
B2ITZ3	Npun_F5991	Npun_F5991	9.22999	9.2038	9.04823	9.49845	9.43714	9.36294	1.77348	0.00554022	0.272174	3.94796	Isoprenyl transferase (EC 2.5.1.-)	Catalyzes the condensation of isopentenyl diphosphate (IPP) with allylic pyrophosphates generating different type of terpenoids	H
B2J528	Npun_R2068	Npun_R2068	4.1349	5.50334	5.71217	5.12563	5.84938	5.19178	0.190901	0.767191	0.272129	0.498471	Phenylalanine ammonia-lyase (EC 4.3.1.24)	Catalyzes the non-oxidative deamination of L- phenylalanine to form trans-cinnamic acid, the first step in the phenylpropanoid pathway	E
B2J2C8	Npun_F0017	Npun_F0017	8.93134	9.03762	8.95715	9.25798	9.27104	9.21288	2.75947	0.000764019	0.271927	7.44341	Phosphoenolpyruvate synthase (PEP synthase) (EC 2.7.9.2) (Pyruvate, water dikinase)	Catalyzes the phosphorylation of pyruvate to phosphoenolpyruvate	G
B2J1F9	Npun_F5052	Npun_F5052	11.7131	11.5546	11.7158	11.869	12.1062	11.8238	1.24467	0.017903	0.271818	2.6509	Cyclic nucleotide-regulated ABC bacteriocin/lantibiotic exporter	ABC transporter, transmembrane region	V
B2J7S6	Npun_F4143	Npun_F4143	9.22316	9.26248	9.1903	9.50314	9.51503	9.4709	3.40827	9.35e-05	0.271043	10.9824	ABC transporter related	ABC transporter, transmembrane region	V
B2JAK4	Npun_AF076	Npun_AF076	8.9753	9.00227	9.16504	9.38739	9.36339	9.20489	1.51937	0.00925985	0.271017	3.28902	Lanthionine synthetase C family protein	Lanthionine synthetase C-like protein	V
B2IWE1	Npun_F1160	Npun_F1160	7.71331	8.00014	7.83226	7.98205	8.43224	7.94419	0.69558	0.0811703	0.270921	1.5266	Heat shock protein DnaJ domain protein	Heat shock protein DnaJ domain protein	O
B2ITT1	Npun_R5928	Npun_R5928	6.86952	6.30841	6.64368	6.80615	7.26385	6.56367	0.443565	0.222278	0.270688	1.03265	Phasin family protein	COGs COG3937 conserved	S
B2J315	Npun_R3692	Npun_R3692	8.66171	8.81439	8.31551	8.66685	9.25148	8.68496	0.486297	0.183423	0.270562	1.11751	Glycosyl transferase, family 2	Glycosyltransferase like family 2	M
B2J3V7	Npun_F1925	Npun_F1925	7.73963	7.93116	7.6496	8.62594	7.9743	7.53102	0.340062	0.377982	0.270288	0.822448	DOPA-dioxygenase-like protein	PFAM Dopa 4,5-dioxygenase family	Q
B2J9Z9	Npun_R4301	Npun_R4301	8.50298	8.35053	8.44297	8.60805	8.80745	8.69033	1.68165	0.00692387	0.269784	3.7012	Uncharacterized protein	-	-
B2IUL2	atpD	Npun_R4417	16.0129	16.166	15.9105	16.2476	16.4115	16.2398	1.35598	0.0135748	0.269773	2.90136	ATP synthase subunit beta (EC 7.1.2.2) (ATP synthase F1 sector subunit beta) (F-ATPase subunit beta)	Produces ATP from ADP in the presence of a proton gradient across the membrane. The catalytic sites are hosted primarily by the beta subunits	C
B2J1L5	Npun_R1705	Npun_R1705	14.9005	14.6297	14.5439	15.0511	14.9322	14.8963	1.07688	0.0278897	0.268494	2.29087	Photosystem I reaction center subunit PsaK	Photosystem I reaction center subunit PsaK	S
B2IWT2	rqcH	Npun_R4578	9.22115	9.11479	9.1777	9.43374	9.41162	9.47146	2.78213	0.000718861	0.267726	7.54692	Rqc2 homolog RqcH (RqcH)	Fibronectin-binding protein A N-terminus (FbpA)	K
B2IYK9	Npun_F1388	Npun_F1388	8.66509	8.49811	8.70261	8.94936	8.98484	8.73372	1.24857	0.0177943	0.26737	2.65951	Glycosyl transferase, group 1	PFAM Glycosyl transferases group 1	M
B2J4C8	Npun_F5297	Npun_F5297	12.1799	12.2494	12.1883	12.5146	12.4703	12.4244	2.82697	0.000667075	0.263878	7.75559	Putative delta-1-pyrroline-5-carboxylate dehydrogenase (EC 1.2.1.88)	Aldehyde dehydrogenase family	CE
B2J0H1	Npun_R6603	Npun_R6603	10.4054	10.5637	10.4333	10.7255	10.6587	10.8089	1.80482	0.00488991	0.263575	4.03457	DUF1611 domain-containing protein	Domain of unknown function (DUF1611_N) Rossmann-like domain	S
B2IVH4	Npun_R2826	Npun_R2826	9.30352	9.3081	9.26333	9.54511	9.60083	9.51842	3.1379	0.000334286	0.263137	9.3522	ABC transporter related	ABC transporter, transmembrane region	V
B2J5F9	ndhO	Npun_R3935	12.4526	12.5919	12.4161	12.6579	12.7032	12.8865	1.38948	0.0122214	0.262336	2.97881	NAD(P)H-quinone oxidoreductase subunit O (EC 7.1.1.-) (NAD(P)H dehydrogenase I subunit O) (NDH-1 subunit O) (NDH-O)	electron donor, via FMN and iron-sulfur (Fe-S) centers, to quinones in the respiratory and or the photosynthetic chain. The immediate electron acceptor for the enzyme in this species is believed to be plastoquinone. Couples the redox reaction to proton translocation, and thus conserves the redox energy in a proton gradient. Cyanobacterial NDH-1 also plays a role in inorganic carbon- concentration	C
B2JAA0	Npun_R5879	Npun_R5879	8.34978	8.36896	8.29558	8.51499	8.78017	8.50617	1.32677	0.0142914	0.262336	2.83464	Glycosyl transferase, family 2 (EC 2.4.1.83)	PFAM Glycosyl transferase family 2	M
B2IU63	Npun_F0897	Npun_F0897	7.57652	7.36814	7.21186	7.63415	7.85038	7.45526	0.773095	0.0639887	0.261091	1.67816	GCN5-related N-acetyltransferase	PFAM Acetyltransferase (GNAT) family	K
B2J6C8	Npun_F3952	Npun_F3952	8.65327	8.63055	8.48631	8.80252	8.90246	8.84417	1.91311	0.00393748	0.259671	4.34396	Precorrin-4 C11-methyltransferase (EC 2.1.1.133)	TIGRFAM precorrin-4 C11-methyltransferase	H
B2J7P5	Npun_R4112	Npun_R4112	6.51188	6.47498	6.57233	6.72764	6.86454	6.74202	2.1191	0.0027476	0.258339	4.97923	Putative restriction endonuclease domain-containing protein	Putative restriction endonuclease	S
B2J0F0	purS	Npun_F6582	9.82875	10.0035	10.1248	10.3062	10.1774	10.2462	1.28962	0.0158745	0.257573	2.75083	Phosphoribosylformylglycinamidine synthase subunit PurS (FGAM synthase) (EC 6.3.5.3) (Formylglycinamide ribonucleotide amidotransferase subunit III) (FGAR amidotransferase III) (FGAR-AT III) (Phosphoribosylformylglycinamidine synthase subunit III)	Part of the phosphoribosylformylglycinamidine synthase complex involved in the purines biosynthetic pathway. Catalyzes the ATP-dependent conversion of formylglycinamide ribonucleotide (FGAR) and glutamine to yield formylglycinamidine ribonucleotide (FGAM) and glutamate. The FGAM synthase complex is composed of three subunits. PurQ produces an ammonia molecule by converting glutamine to glutamate.…	F
B2ITL2	Npun_F4347	Npun_F4347	7.48622	7.54679	7.22397	7.77753	7.67597	7.57301	1.04486	0.030211	0.256509	2.22425	Major facilitator superfamily MFS_1	Major facilitator Superfamily	G
B2J6M4	Npun_F4050	Npun_F4050	6.75518	7.12939	6.95224	7.09206	7.40507	7.10869	0.798181	0.0591635	0.256337	1.72746	Single-stranded-DNA-specific exonuclease RecJ	TIGRFAM single-stranded-DNA-specific exonuclease RecJ	L
B2IVD5	Npun_F2787	Npun_F2787	8.95591	9.04604	9.25675	9.29123	9.1772	9.55532	0.825697	0.0545115	0.255018	1.78172	TonB family protein	-	-
B2JBJ7	Npun_BF180	Npun_BF180	8.47871	8.45228	8.26198	8.58507	8.87752	8.49308	0.880293	0.0464996	0.254234	1.89009	Surface antigen (D15)	Hemolysin activation secretion protein	U
B2ITU2	Npun_F5939	Npun_F5939	7.43892	7.28916	7.50503	7.68158	7.65347	7.65919	1.76976	0.00557927	0.25371	3.93776	NUDIX hydrolase	Hydrolase of X-linked nucleoside diphosphate N terminal	F
B2IT40	Npun_F0792	Npun_F0792	7.56214	7.556	7.40575	7.97739	7.86681	7.43988	0.669643	0.0893768	0.253397	1.47605	Beta-lactamase domain protein	Metallo-beta-lactamase superfamily	S
B2J3B8	Npun_F5242	Npun_F5242	13.9903	13.8367	13.7348	14.0812	14.0146	14.226	1.22726	0.0186334	0.253368	2.61261	Photosystem II protein PsbQ	TIGRFAM Photosystem II protein PsbQ	S
B2J8R3	Npun_F4174	Npun_F4174	8.44757	8.40324	8.7036	8.71009	8.77728	8.82429	1.19481	0.0202147	0.252414	2.54186	Translation initiation factor SUI1	PFAM translation initiation factor SUI1	J
B2IZ49	Npun_F4807	Npun_F4807	11.1256	11.1207	11.0209	11.3108	11.4439	11.269	1.79759	0.0050384	0.252136	4.01449	Orc1-like AAA ATPase domain-containing protein	PFAM KAP family P-loop domain	T
B2IY94	Npun_F6424	Npun_F6424	7.30029	7.35075	7.44834	7.59542	7.65584	7.60083	2.20881	0.00235027	0.250908	5.27696	FAD dependent oxidoreductase	Flavin containing amine oxidoreductase	Q
B2IUT9	Npun_F6043	Npun_F6043	10.3242	10.4861	10.4199	10.6981	10.6172	10.6677	2.05426	0.00300084	0.250901	4.77226	Zinc finger, SWIM domain protein	zinc finger, SWIM	S
B2J3W5	Npun_F1933	Npun_F1933	6.90788	7.33721	7.0391	7.48387	7.64754	6.90064	0.40707	0.262657	0.249288	0.959419	ABC transporter related	AAA domain, putative AbiEii toxin, Type IV TA system	V
B2J9Y8	Npun_R4290	Npun_R4290	11.6472	11.511	11.6553	11.8999	11.8643	11.797	1.95755	0.00359463	0.249218	4.47563	NAD(P)H dehydrogenase, subunit NdhF3 family (EC 1.6.5.11)	TIGRFAM NAD(P)H dehydrogenase, subunit NdhF3 family	CP
B2J059	atpG	Npun_F4864	15.7391	15.7498	15.6485	15.9417	16.0158	15.9273	2.384	0.00150833	0.249113	5.89936	ATP synthase gamma chain (ATP synthase F1 sector gamma subunit) (F-ATPase gamma subunit)	Produces ATP from ADP in the presence of a proton gradient across the membrane. The gamma chain is believed to be important in regulating ATPase activity and the flow of protons through the CF(0) complex	C
B2J0U1	Npun_F1624	Npun_F1624	7.41904	7.49467	7.36104	7.77745	7.61893	7.62191	1.72171	0.00604189	0.247849	3.80758	Anaerobic ribonucleoside-triphosphate reductase-activating protein (EC 1.97.1.-)	Activation of anaerobic ribonucleoside-triphosphate reductase under anaerobic conditions by generation of an organic free radical, using S-adenosylmethionine and reduced flavodoxin as cosubstrates to produce 5'-deoxy-adenosine	O
B2ITW4	Npun_F5961	Npun_F5961	9.178	9.28763	9.25338	9.53849	9.31706	9.60693	1.24736	0.0178832	0.247822	2.65683	Response regulator receiver, CheY (EC 3.1.1.61)	PFAM response regulator receiver	KT
B2J3M9	leuC	Npun_F0162	13.1411	12.9855	13.0225	13.3065	13.289	13.2958	2.19744	0.00249459	0.247368	5.23848	3-isopropylmalate dehydratase large subunit (EC 4.2.1.33) (Alpha-IPM isomerase) (IPMI) (Isopropylmalate isomerase)	Catalyzes the isomerization between 2-isopropylmalate and 3-isopropylmalate, via the formation of 2-isopropylmaleate	E
B2IXS7	Npun_R3135	Npun_R3135	6.39718	6.60706	6.61742	6.95607	6.38503	7.02068	0.503271	0.169865	0.246708	1.151	DUF4440 domain-containing protein	-	-
B2ITM1	Npun_R4356	Npun_R4356	10.1094	10.4407	10.5784	10.7139	10.433	10.7205	0.662855	0.0915687	0.246299	1.46282	Uncharacterized protein	#N/A	#N/A
B2IU18	murQ	Npun_R6016	12.4875	12.4627	12.6264	12.8096	12.7648	12.7404	1.96192	0.00359902	0.246079	4.48874	N-acetylmuramic acid 6-phosphate etherase (MurNAc-6-P etherase) (EC 4.2.1.126) (N-acetylmuramic acid 6-phosphate hydrolase) (N-acetylmuramic acid 6-phosphate lyase)	Specifically catalyzes the cleavage of the D-lactyl ether substituent of MurNAc 6-phosphate, producing GlcNAc 6- phosphate and D-lactate	S
Q9LAE5	argH	Npun_F5831	11.5192	11.4798	11.5398	11.7592	11.7314	11.7841	3.34053	0.000179402	0.245307	10.5506	Argininosuccinate lyase (ASAL) (ASL) (EC 4.3.2.1) (Arginosuccinase)	TIGRFAM argininosuccinate lyase	E
B2J9Y1	Npun_R4283	Npun_R4283	9.26613	9.17467	9.26174	9.49613	9.47121	9.47072	2.86245	0.000554653	0.245173	7.92433	Protein kinase	Lipopolysaccharide kinase (Kdo/WaaP) family	KLT
B2J9P5	Npun_R2515	Npun_R2515	4.83088	5.61793	4.82897	5.48719	5.28927	5.23661	0.375867	0.309183	0.2451	0.896095	Mg chelatase, subunit ChlI	PFAM Magnesium chelatase, subunit ChlI	O
B2IXB3	Npun_F1211	Npun_F1211	7.46762	7.23606	7.45187	7.53839	7.29882	8.05275	0.448961	0.216515	0.244805	1.04342	histidine kinase (EC 2.7.13.3)	Histidine kinase-, DNA gyrase B-, and HSP90-like ATPase	T
B2IUP5	Npun_F4452	Npun_F4452	7.71618	7.72259	7.76523	7.88985	7.97148	8.07608	1.9191	0.0039438	0.244475	4.36154	Penicillin-binding protein, transpeptidase (EC 2.4.1.129)	PFAM Penicillin binding protein transpeptidase domain	M
B2IVA1	Npun_F1051	Npun_F1051	6.59872	6.9419	6.3414	6.79196	6.89863	6.92325	0.613294	0.110255	0.243943	1.36629	Methyltransferase (EC 2.1.1.-)	DNA methylase	L
B2JA73	nusG	Npun_F5850	12.8643	12.8124	12.9193	13.1495	12.9073	13.2706	1.02982	0.031539	0.243799	2.19314	Transcription termination/antitermination protein NusG	Participates in transcription elongation, termination and antitermination	K
B2IZG6	Npun_F6548	Npun_F6548	7.68701	7.69055	7.67839	7.98024	7.90315	7.90315	3.14371	0.000336207	0.24353	9.38472	Lipoxygenase-like protein (EC 1.13.11.33)	PFAM Lipoxygenase	O
B2J184	ndhH	Npun_F4970	14.7598	14.5558	14.7035	14.8477	15.0043	14.8969	1.47649	0.0100794	0.243316	3.1848	NAD(P)H-quinone oxidoreductase subunit H (EC 7.1.1.-) (NAD(P)H dehydrogenase subunit H) (NADH-plastoquinone oxidoreductase subunit H) (NDH-1 subunit H) (NDH-H)	electron donor, via FMN and iron-sulfur (Fe-S) centers, to quinones in the respiratory and or the photosynthetic chain. The immediate electron acceptor for the enzyme in this species is believed to be plastoquinone. Couples the redox reaction to proton translocation, and thus conserves the redox energy in a proton gradient. Cyanobacterial NDH-1 also plays a role in inorganic carbon- concentration	C
B2IUH6	ccmK	Npun_F2745	14.2219	14.1795	14.118	14.4586	14.4019	14.3858	2.5339	0.00111808	0.242271	6.47906	Carboxysome shell protein CcmK (Carbon dioxide-concentrating mechanism protein CcmK)	Carbon dioxide concentrating mechanism carboxysome shell protein	CQ
B2J1L6	trpF	Npun_F1706	9.4971	9.32876	9.49793	9.69765	9.62741	9.72552	1.72736	0.00598423	0.242263	3.82273	N-(5'-phosphoribosyl)anthranilate isomerase (PRAI) (EC 5.3.1.24)	Belongs to the TrpF family	E
B2IXC9	Npun_R1227	Npun_R1227	7.12134	7.13469	7.04955	7.41932	7.41658	7.19594	1.43283	0.0112997	0.242088	3.08053	Filament integrity protein	Filament integrity protein	S
B2ITU8	Npun_F5945	Npun_F5945	11.3615	11.3421	11.3491	11.627	11.5625	11.5889	3.60932	0.000109312	0.241926	12.3649	Fumarate reductase iron-sulfur subunit (EC 1.3.5.1)	TIGRFAM succinate dehydrogenase and fumarate reductase iron-sulfur protein	C
B2J9T1	panD	Npun_F2554	5.81401	6.0608	6.20661	6.77959	6.07069	5.95599	0.356855	0.343891	0.241615	0.857134	Aspartate 1-decarboxylase (EC 4.1.1.11) (Aspartate alpha-decarboxylase) [Cleaved into: Aspartate 1-decarboxylase beta chain; Aspartate 1-decarboxylase alpha chain]	Catalyzes the pyruvoyl-dependent decarboxylation of aspartate to produce beta-alanine	H
B2J2X7	Npun_F3654	Npun_F3654	11.2409	11.2244	11.2337	11.5523	11.4428	11.4272	2.43299	0.00141987	0.241128	6.08381	Methyltransferase type 11	ubiE/COQ5 methyltransferase family	Q
B2JA25	Npun_R4327	Npun_R4327	8.74077	8.59633	8.63567	8.99644	8.76996	8.92804	1.4059	0.0120231	0.240555	3.01713	Protein SirB1 N-terminal domain-containing protein	Transglutaminase-like superfamily	S
B2J9S4	Npun_F2547	Npun_F2547	8.05845	7.93016	8.01884	8.32135	8.28022	8.12742	1.57585	0.00820156	0.240515	3.4292	Glycosyl transferase, group 1	PFAM Glycosyl transferases group 1	M
B2IU94	Npun_F0933	Npun_F0933	12.7368	12.773	12.7706	13.006	13.0479	12.9476	2.80914	0.000657799	0.240357	7.67202	Peptidase S9, prolyl oligopeptidase active site domain protein (EC 3.4.19.1)	Prolyl oligopeptidase family	EU
B2JAZ2	Npun_AR241	Npun_AR241	12.2782	12.2143	12.2946	12.4855	12.5262	12.4944	3.02467	0.000452221	0.239698	8.73891	Aldo/keto reductase (EC 1.1.1.91)	PFAM aldo keto reductase	C
B2J8X4	Npun_R4237	Npun_R4237	10.4383	10.4671	10.3008	10.6198	10.7505	10.5546	1.44328	0.0111499	0.239524	3.10532	DUF2330 domain-containing protein	protein conserved in bacteria (DUF2330)	S
B2J3K2	petC	Npun_R0132	11.8976	11.8803	11.8649	12.2816	11.7386	12.3404	0.552533	0.138981	0.239307	1.24769	Cytochrome b6-f complex iron-sulfur subunit (EC 7.1.1.6) (Plastohydroquinone:plastocyanin oxidoreductase iron-sulfur protein) (ISP) (RISP) (Rieske iron-sulfur protein)	Component of the cytochrome b6-f complex, which mediates electron transfer between photosystem II (PSII) and photosystem I (PSI), cyclic electron flow around PSI, and state transitions	C
B2J7Q4	Npun_R4121	Npun_R4121	11.0292	10.9727	11.04	11.2609	11.2659	11.2316	3.2818	0.000171429	0.238818	10.1892	TPR repeat-containing protein	PFAM Tetratricopeptide repeat	S
B2IW14	Npun_F6189	Npun_F6189	9.35734	9.39495	9.2074	9.61253	9.47419	9.58918	1.53996	0.00887311	0.238736	3.33973	Serine/threonine protein kinase	Serine Threonine protein kinase	KLT
B2J5N8	Npun_F5463	Npun_F5463	7.8959	8.2235	7.78749	8.26485	8.40034	7.95375	0.566504	0.131855	0.237348	1.27501	Aldo/keto reductase (EC 1.1.1.274)	Aldo/keto reductase family	C
B2IX51	Npun_F6313	Npun_F6313	12.6242	12.5903	12.6234	12.8475	12.8237	12.8785	3.59307	0.000107463	0.237265	12.2473	Mg-protoporphyrin IX chelatase (EC 6.6.1.1)	Involved in chlorophyll biosynthesis. Catalyzes the insertion of magnesium ion into protoporphyrin IX to yield Mg- protoporphyrin IX	H
B2J9C1	Npun_R0668	Npun_R0668	7.21441	7.84854	7.75105	7.88506	7.6716	7.96781	0.475637	0.192351	0.236819	1.09642	ROK family protein (EC 2.7.1.2)	PFAM ROK family	G
B2J6F0	Npun_R3974	Npun_R3974	9.37901	9.35929	9.49882	9.60071	9.56933	9.77462	1.4202	0.0117481	0.235848	3.05071	Calcium-binding protein	Calcium binding protein from Anabaena CcbP	S
B2IUB3	Npun_R0953	Npun_R0953	10.4523	10.2701	10.292	10.5628	10.5656	10.593	1.80955	0.00485769	0.235669	4.04777	Lipoprotein	-	-
B2J0E8	Npun_F6580	Npun_F6580	12.5817	12.5621	12.3882	12.7357	12.8428	12.6598	1.35449	0.0135702	0.235447	2.89795	Band 7 protein	PFAM SPFH domain Band 7 family	O
B2IUS2	Npun_F6025	Npun_F6025	9.36395	9.3509	9.30419	9.52797	9.62447	9.56818	2.66188	0.00091931	0.23386	7.01184	TrkA-N domain protein	PFAM TrkA-N domain	P
B2IWI6	Npun_F2908	Npun_F2908	9.39459	9.3738	9.45169	9.61855	9.68911	9.61354	2.6427	0.000981257	0.233706	6.92964	histidine kinase (EC 2.7.13.3)	PFAM Histidine kinase-, DNA gyrase B-, and HSP90-like ATPase	T
B2J6U8	tsf	Npun_R5569	15.0443	15.1683	15.0234	15.3235	15.3315	15.2801	2.08129	0.00284929	0.233006	4.85771	Elongation factor Ts (EF-Ts)	Associates with the EF-Tu.GDP complex and induces the exchange of GDP to GTP. It remains bound to the aminoacyl-tRNA.EF- Tu.GTP complex up to the GTP hydrolysis stage on the ribosome	J
B2J1V7	Npun_F3561	Npun_F3561	7.11757	7.31183	7.21284	7.32739	7.65495	7.35767	0.915796	0.0424855	0.232593	1.96114	Uncharacterized protein	-	-
B2IXD4	Npun_F1232	Npun_F1232	9.94818	10.0361	10.0244	10.2814	10.1808	10.2438	2.3499	0.00159384	0.232448	5.77377	Uncharacterized protein	-	-
B2IX33	argB	Npun_R6289	12.6559	12.7207	12.6446	12.8741	12.9522	12.8916	2.64268	0.000980716	0.232263	6.92953	Acetylglutamate kinase (EC 2.7.2.8) (N-acetyl-L-glutamate 5-phosphotransferase) (NAG kinase) (NAGK)	Belongs to the acetylglutamate kinase family. ArgB subfamily	F
B2J6S7	ndhC	Npun_R5548	10.7392	10.526	10.4081	10.7264	10.8891	10.7546	0.998137	0.034303	0.232234	2.12803	NAD(P)H-quinone oxidoreductase subunit 3 (EC 7.1.1.-) (NAD(P)H dehydrogenase subunit 3) (NADH-plastoquinone oxidoreductase subunit 3) (NDH-1 subunit 3) (NDH-C)	electron donor, via FMN and iron-sulfur (Fe-S) centers, to quinones in the respiratory and or the photosynthetic chain. The immediate electron acceptor for the enzyme in this species is believed to be plastoquinone. Couples the redox reaction to proton translocation, and thus conserves the redox energy in a proton gradient. Cyanobacterial NDH-1 also plays a role in inorganic carbon- concentration	C
B2IUW5	Npun_R6069	Npun_R6069	8.08952	7.91884	8.32497	8.59346	8.06985	8.36629	0.532867	0.15042	0.232092	1.20917	DUF1818 domain-containing protein	Domain of unknown function (DUF1818)	S
B2J5A1	Npun_F3874	Npun_F3874	7.32952	7.41656	7.45833	7.73173	7.56967	7.59785	1.67762	0.00695575	0.231618	3.6906	DNA uptake protein	COGs COG1555 DNA uptake protein and related DNA-binding protein	L
B2J1X9	Npun_R3585	Npun_R3585	8.06765	7.97395	7.98043	8.29129	8.25886	8.16555	2.05888	0.0030123	0.231223	4.78678	DNA helicase (EC 3.6.4.12)	TIGRFAM ATP-dependent DNA helicase, RecQ	L
B2J9Q3	Npun_F2523	Npun_F2523	8.7954	8.95183	8.97945	9.17883	9.10837	9.13018	1.7099	0.00617505	0.230234	3.776	Cob(I)alamin adenosyltransferase (EC 2.5.1.17)	PFAM ATP corrinoid adenosyltransferase BtuR CobO CobP	H
B2IZ73	Npun_R4833	Npun_R4833	10.5652	10.5052	10.5128	10.7598	10.6906	10.8222	2.25017	0.00211678	0.229836	5.41889	Methyltransferase type 11	Methyltransferase domain	H
B2ITF5	Npun_R2632	Npun_R2632	7.4235	7.16283	7.18112	7.52183	7.49383	7.4362	1.22201	0.0188422	0.228139	2.60111	Uncharacterized protein	-	-
B2IU70	Npun_R0904	Npun_R0904	10.2652	10.1061	10.1803	10.3838	10.4685	10.3826	1.86808	0.00413886	0.227777	4.21336	Rhodanese domain protein (EC 2.8.1.2)	PFAM Rhodanese-like domain	P
B2IVM0	Npun_F2872	Npun_F2872	12.9018	12.7316	12.8606	13.1616	12.8378	13.1778	0.86822	0.0481478	0.227717	1.86604	Alkyl hydroperoxide reductase/ Thiol specific antioxidant/ Mal allergen	Alkyl hydroperoxide reductase	O
B2JBZ5	Npun_DR029	Npun_DR029	9.17872	9.49366	9.64497	9.66606	9.92841	9.40563	0.485209	0.184263	0.227585	1.11536	Putative lipoprotein	antibiotic catabolic process	V
B2J4J5	Npun_F5372	Npun_F5372	10.1642	10.0573	9.96469	10.2302	10.4142	10.223	1.25298	0.0176188	0.227063	2.66924	ABC transporter related	ABC-type multidrug transport system ATPase and permease	V
B2ITQ9	Npun_R4395	Npun_R4395	6.96783	7.58146	7.30401	7.37755	7.52997	7.62359	0.518399	0.159599	0.22594	1.18077	Transcriptional regulator, DeoR family	DeoR C terminal sensor domain	K
B2J2H2	Npun_F0062	Npun_F0062	8.18485	8.43108	7.96286	8.39848	8.50033	8.35582	0.727091	0.0737215	0.225279	1.5881	ABC transporter related	ABC-type multidrug transport system ATPase and permease	V
B2J9B1	moaC	Npun_R0656	6.89808	6.89826	7.11109	7.26922	6.97061	7.34247	0.77305	0.0639705	0.224958	1.67807	Cyclic pyranopterin monophosphate synthase (EC 4.6.1.17) (Molybdenum cofactor biosynthesis protein C)	Catalyzes the conversion of (8S)-3',8-cyclo-7,8- dihydroguanosine 5'-triphosphate to cyclic pyranopterin monophosphate (cPMP)	H
B2IX11	Npun_R6262	Npun_R6262	6.88329	6.51793	6.56356	7.04209	7.04783	6.54915	0.48577	0.183831	0.22476	1.11646	MazG nucleotide pyrophosphohydrolase	MazG nucleotide pyrophosphohydrolase domain	S
B2J8W6	Npun_R4229	Npun_R4229	12.7653	12.7285	12.4067	12.8456	12.7089	13.017	0.705801	0.0781782	0.22367	1.54653	Biotin carboxylase	-	-
B2IT25	Npun_R0776	Npun_R0776	10.4855	10.4959	10.4181	10.6605	10.7642	10.6452	2.12736	0.00270398	0.223508	5.00608	Dioxygenase (EC 1.13.11.-)	PFAM Retinal pigment epithelial membrane protein	Q
B2J6E2	Npun_F3966	Npun_F3966	7.12222	7.17908	7.1721	7.60031	6.92098	7.61961	0.410135	0.258201	0.222498	0.965602	RNA-binding protein	COGs COG5512 Zn-ribbon-containing possibly RNA-binding protein and truncated derivatives	S
B2J6T7	Npun_R5558	Npun_R5558	8.11168	8.38469	8.04792	8.65466	8.17527	8.37979	0.569857	0.130399	0.221811	1.28156	Fumarylacetoacetate (FAA) hydrolase (EC 5.3.3.10)	fumarylacetoacetate (FAA) hydrolase	Q
B2J095	Npun_F4901	Npun_F4901	7.75053	7.59042	7.60381	7.90781	7.89305	7.80345	1.64966	0.00739425	0.219849	3.61761	Restriction modification system DNA specificity domain protein	PFAM Type I restriction modification DNA specificity domain	V
B2J6X7	Npun_R5598	Npun_R5598	7.22464	7.28759	7.09504	7.45131	7.49649	7.31862	1.32117	0.014504	0.219718	2.82193	ATP-grasp domain-containing protein	ATP-grasp domain	S
B2J247	Npun_F5099	Npun_F5099	9.85563	9.72527	9.83348	10.0185	10.0621	9.98976	2.06733	0.00292629	0.218664	4.81343	FAD dependent oxidoreductase	NAD FAD-dependent oxidoreductase	S
B2IYW1	mutL	Npun_F3251	5.89339	5.95239	6.55389	6.61459	5.80158	6.63696	0.248966	0.631798	0.217821	0.628665	DNA mismatch repair protein MutL	This protein is involved in the repair of mismatches in DNA. It is required for dam-dependent methyl-directed DNA mismatch repair. May act as a molecular matchmaker , a protein that promotes the formation of a stable complex between two or more DNA-binding proteins in an ATP-dependent manner without itself being part of a final effector complex	L
B2J6Q2	Npun_F5522	Npun_F5522	7.21029	7.31596	7.46733	7.39393	7.28232	7.96755	0.408999	0.259832	0.216736	0.96331	CHAT domain-containing protein	PFAM Archaeal ATPase	S
B2IZE4	Npun_R6524	Npun_R6524	8.55354	8.69259	8.58207	8.80694	8.81431	8.85615	2.06298	0.00291759	0.216399	4.79971	Leucine-rich repeat protein	C-terminal of Roc, COR, domain	S
B2IVX7	trhO	Npun_F6152	8.4758	8.55415	8.42254	8.72838	8.72515	8.64763	2.01658	0.00342046	0.216226	4.65499	tRNA uridine(34) hydroxylase (EC 1.14.-.-) (tRNA hydroxylation protein O)	Belongs to the UPF0176 family	S
B2IXT3	Npun_R4633	Npun_R4633	8.81266	8.89209	8.99004	9.1099	9.13065	9.10274	1.849	0.00436449	0.216166	4.1589	Ribosome biogenesis GTPase A	Required for a late step of 50S ribosomal subunit assembly. Has GTPase activity	S
B2J6C6	coaD	Npun_R3950	9.76834	9.56944	9.68449	9.87473	9.84809	9.94712	1.53665	0.00886065	0.215891	3.33156	Phosphopantetheine adenylyltransferase (EC 2.7.7.3) (Dephospho-CoA pyrophosphorylase) (Pantetheine-phosphate adenylyltransferase) (PPAT)	Reversibly transfers an adenylyl group from ATP to 4'- phosphopantetheine, yielding dephospho-CoA (dPCoA) and pyrophosphate	H
B2J058	atpA	Npun_F4863	16.4277	16.4804	16.2757	16.571	16.7073	16.5522	1.28813	0.015905	0.215541	2.74749	ATP synthase subunit alpha (EC 7.1.2.2) (ATP synthase F1 sector subunit alpha) (F-ATPase subunit alpha)	Produces ATP from ADP in the presence of a proton gradient across the membrane. The alpha chain is a regulatory subunit	C
B2J2B4	Npun_R0003	Npun_R0003	5.65697	5.32254	5.90966	6.05798	5.29716	6.17954	0.26499	0.583268	0.215169	0.663559	Glutamine synthetase, catalytic region (EC 6.3.1.2)	glutamine synthetase	E
B2IX63	Npun_F6325	Npun_F6325	9.24755	9.25212	9.30724	9.36228	9.56855	9.52113	1.52175	0.00915323	0.215015	3.29485	Polar amino acid ABC transporter, inner membrane subunit (EC 4.2.1.51)	amino acid ABC transporter	P
B2J3T5	Npun_R1903	Npun_R1903	6.77246	6.85319	6.44333	6.77812	7.15768	6.77812	0.531782	0.151095	0.214976	1.20704	Two component transcriptional regulator, winged helix family	PFAM response regulator receiver	T
B2ITB4	Npun_R2591	Npun_R2591	9.60761	9.44426	9.12832	9.75128	9.50446	9.5646	0.600426	0.115918	0.213383	1.34121	Terminase small subunit	Terminase small subunit	L
B2IZ72	Npun_F4832	Npun_F4832	10.6923	10.5844	10.4721	10.7687	10.8264	10.7932	1.50071	0.00953857	0.213158	3.24344	Uncharacterized protein	cell adhesion involved in biofilm formation	S
B2J597	Npun_F3870	Npun_F3870	10.7966	10.7904	10.6906	10.8842	11.1404	10.8923	1.10299	0.0262895	0.213074	2.34566	peptidoglycan glycosyltransferase (EC 2.4.1.129)	TIGRFAM penicillin-binding protein, 1A family	M
B2IUH1	Npun_R2740	Npun_R2740	10.4031	10.3477	10.3643	10.5706	10.6331	10.5457	2.62866	0.00104605	0.211418	6.87001	Cytochrome P450 (EC 1.14.14.1)	PFAM cytochrome P450	C
B2IY65	Npun_F6392	Npun_F6392	6.97667	6.90254	6.7144	7.04288	7.75125	6.43236	0.210143	0.72843	0.210962	0.542331	DUF4385 domain-containing protein	Domain of unknown function (DUF4385)	S
B2IZZ4	Npun_R3335	Npun_R3335	6.7068	6.70932	6.71246	6.96379	6.86271	6.93335	2.66334	0.000920334	0.210422	7.0181	CHAT domain-containing protein	CHAT domain	S
B2IX64	Npun_F6326	Npun_F6326	7.06437	7.17704	7.02852	7.4644	7.19472	7.23891	1.03792	0.0307861	0.209368	2.20987	ABC transporter related	ABC transporter	E
B2J698	Npun_F2199	Npun_F2199	6.51657	6.54415	6.0868	6.82683	6.83236	6.11566	0.30357	0.468548	0.209112	0.74607	DUF1622 domain-containing protein	Protein of unknown function (DUF1622)	S
B2IU60	Npun_F0894	Npun_F0894	9.99543	10.0246	9.88789	10.1877	10.2341	10.1133	1.7337	0.00591114	0.209055	3.83978	Phosphate ABC transporter, ATPase subunit	Part of the ABC transporter complex PstSACB involved in phosphate import. Responsible for energy coupling to the transport system	P
B2IVL7	Npun_F2869	Npun_F2869	10.6466	10.6694	10.7013	10.8782	10.885	10.8807	3.70204	0.000117647	0.208836	13.0572	Dioxygenase (EC 1.13.11.-)	PFAM Retinal pigment epithelial membrane protein	Q
B2ITX0	Npun_F5967	Npun_F5967	8.56145	8.48377	8.44379	8.71032	8.62314	8.78203	1.65571	0.00736911	0.20883	3.63332	Thioesterase superfamily protein	TIGRFAM acyl-CoA thioester hydrolase, YbgC YbaW family	S
B2J6Y7	Npun_R0416	Npun_R0416	9.96301	9.37875	9.35035	9.70156	10.033	9.58236	0.36043	0.337439	0.20826	0.864485	Group 1 truncated hemoglobin	Group 1 truncated hemoglobin	C
B2J9T0	ppa	Npun_F2553	15.1919	15.1711	15.0289	15.2987	15.3957	15.3207	1.61131	0.00774272	0.207735	3.51894	Inorganic pyrophosphatase (EC 3.6.1.1) (Pyrophosphate phospho-hydrolase) (PPase)	Catalyzes the hydrolysis of inorganic pyrophosphate (PPi) forming two phosphate ions	C
B2IZB9	Npun_F6498	Npun_F6498	12.7589	12.8569	13.0138	13.2018	12.864	13.1862	0.713961	0.076357	0.207463	1.56246	Alkyl hydroperoxide reductase/ Thiol specific antioxidant/ Mal allergen (EC 1.11.1.7)	PFAM C-terminal domain of 1-Cys peroxiredoxin	O
B2JBG7	Npun_BF139	Npun_BF139	6.707	6.72215	6.9461	7.19596	6.84337	6.95787	0.733911	0.0722479	0.207319	1.60142	Two component transcriptional regulator, winged helix family	Transcriptional regulatory protein, C terminal	T
B2J6H9	Npun_R4005	Npun_R4005	7.76978	7.78426	8.19869	8.15618	7.91253	8.30551	0.498855	0.173348	0.207162	1.1423	Exonuclease	DNA polymerase III is a complex, multichain enzyme responsible for most of the replicative synthesis in bacteria. The epsilon subunit contain the editing function and is a proofreading 3'-5' exonuclease	L
B2J1W9	Npun_F3575	Npun_F3575	12.501	12.7106	12.5611	12.7866	12.7954	12.8106	1.5219	0.00915642	0.206639	3.29522	ATPase AAA-2 domain protein	ATPase family associated with various cellular activities (AAA)	O
B2J5R8	mfd	Npun_R5494	9.85038	9.90993	9.97133	10.1336	10.0871	10.1287	2.25421	0.00207189	0.205914	5.43288	Transcription-repair-coupling factor (TRCF) (EC 3.6.4.-)	Couples transcription and DNA repair by recognizing RNA polymerase (RNAP) stalled at DNA lesions. Mediates ATP-dependent release of RNAP and its truncated transcript from the DNA, and recruitment of nucleotide excision repair machinery to the damaged site	L
B2IW30	cofH	Npun_R6205	8.11862	8.10674	7.91835	8.15273	8.36503	8.24092	1.07739	0.0278649	0.20499	2.29194	5-amino-6-(D-ribitylamino)uracil--L-tyrosine 4-hydroxyphenyl transferase (EC 2.5.1.147) (FO synthase subunit 2)	Catalyzes the radical-mediated transfer of the hydroxybenzyl group from 4-hydroxyphenylpyruvate (HPP) to 5-amino- 6-ribitylamino-2,4(1H,3H)-pyrimidinedione to form 7,8-didemethyl- 8-hydroxy-5-deazariboflavin (FO)	H
B2ITU0	Npun_R5937	Npun_R5937	10.9129	10.9342	11.0464	11.3306	10.7553	11.4222	0.408748	0.260102	0.204855	0.962805	UspA domain protein	Universal stress protein	T
B2ITF1	Npun_R2628	Npun_R2628	9.51543	9.38695	9.52693	9.7515	9.43589	9.85638	0.696024	0.0809394	0.204818	1.52746	Polynucleotide kinase 3 phosphatase, central region	Polynucleotide kinase 3 phosphatase	E
B2J3V4	Npun_F1922	Npun_F1922	9.6248	9.65545	9.64995	9.87656	9.8317	9.836	3.55184	0.000104247	0.204684	11.9536	AAA domain-containing protein	Protein of unknown function (DUF3696)	S
B2JAL5	Npun_AF087	Npun_AF087	8.6689	8.35424	8.49387	8.6922	8.76113	8.67719	1.01431	0.032921	0.2045	2.1612	DUF928 domain-containing protein	-	-
B2J0A5	ispE	Npun_R4911	11.1678	11.1699	11.1238	11.3318	11.3807	11.3591	3.2237	0.000358896	0.203369	9.8432	4-diphosphocytidyl-2-C-methyl-D-erythritol kinase (CMK) (EC 2.7.1.148) (4-(cytidine-5'-diphospho)-2-C-methyl-D-erythritol kinase)	Catalyzes the phosphorylation of the position 2 hydroxy group of 4-diphosphocytidyl-2C-methyl-D-erythritol	F
B2IT88	asd	Npun_R0848	12.429	12.4871	12.5577	12.7069	12.6556	12.7147	2.0744	0.00283832	0.201111	4.83583	Aspartate-semialdehyde dehydrogenase (ASA dehydrogenase) (ASADH) (EC 1.2.1.11) (Aspartate-beta-semialdehyde dehydrogenase)	Catalyzes the NADPH-dependent formation of L-aspartate- semialdehyde (L-ASA) by the reductive dephosphorylation of L- aspartyl-4-phosphate	E
B2JAI7	Npun_AR058	Npun_AR058	5.97792	6.36991	6.12399	6.35506	6.59903	6.12076	0.488128	0.181852	0.201008	1.12112	Uncharacterized protein	-	-
B2J296	Npun_F5150	Npun_F5150	10.386	10.4962	10.3935	10.6505	10.7071	10.5209	1.42598	0.0116671	0.200953	3.06435	Amylo-alpha-1,6-glucosidase	PFAM Amylo-alpha-16-glucosidase	G
B2JBC5	Npun_BF090	Npun_BF090	11.4446	11.619	11.5341	11.7335	11.7499	11.7164	1.76128	0.00554966	0.200719	3.91456	Helicase domain protein	helicase superfamily c-terminal domain	L
B2J0M2	Npun_R1550	Npun_R1550	7.52048	7.02581	7.46001	7.57704	7.42618	7.60508	0.534925	0.148945	0.200663	1.21321	histidine kinase (EC 2.7.13.3)	PFAM Histidine kinase-, DNA gyrase B-, and HSP90-like ATPase	T
B2J8U4	Npun_R4207	Npun_R4207	8.21581	7.91772	8.04674	8.20662	8.35873	8.21627	0.943998	0.0397905	0.20045	2.01795	FAD dependent oxidoreductase	oxidoreductase	C
B2J4U0	Npun_F0277	Npun_F0277	9.965	10.038	9.83429	10.0395	10.1951	10.203	1.17737	0.0213329	0.200092	2.50415	Ferredoxin	PFAM 2Fe-2S iron-sulfur cluster binding domain	C
B2JBE0	Npun_BR105	Npun_BR105	8.36682	8.39106	8.29145	8.50632	8.50356	8.63952	1.68369	0.00680917	0.200026	3.70656	Transcriptional regulator, XRE family	Transcriptional regulator	K
B2J2Q5	Npun_R1824	Npun_R1824	7.7959	7.64097	7.97586	8.27069	7.69766	8.0431	0.445218	0.220682	0.199572	1.03595	Phosphoribosyltransferase	Phosphoribosyl transferase domain	F
B2J4V6	Npun_R0293	Npun_R0293	9.01828	9.21628	9.14602	9.37424	9.24199	9.36226	1.30233	0.0154025	0.199304	2.77936	Glycosyl transferase, family 2 (EC 2.4.1.83)	PFAM Glycosyl transferase family 2	S
B2IYQ3	Npun_R3178	Npun_R3178	7.97628	8.13269	7.84582	8.06276	8.18001	8.30993	0.845799	0.0511345	0.199303	1.82151	Mono-oxygenase ydhR	#N/A	#N/A
B2J9Q8	Npun_F2528	Npun_F2528	11.6068	11.5191	11.7177	11.871	11.675	11.8946	1.03538	0.0310199	0.199018	2.20462	Alkyl hydroperoxide reductase/ Thiol specific antioxidant/ Mal allergen	Alkyl hydroperoxide reductase	O
B2IUU3	Npun_F6047	Npun_F6047	13.4057	13.2536	13.284	13.4533	13.5493	13.5366	1.63817	0.00744868	0.198619	3.58787	Phosphoglycerate mutase	phosphoglycerate mutase family	G
B2ITS7	Npun_F5923	Npun_F5923	6.62603	6.82315	6.76474	6.81331	7.1498	6.84602	0.746329	0.069291	0.198403	1.62571	Damage-control phosphatase ARMT1-like metal-binding domain-containing protein	Protein of unknown function DUF89	S
B2IYH1	Npun_F1347	Npun_F1347	11.8734	11.8403	11.9717	12.1217	12.0579	12.0944	1.96682	0.00360932	0.19618	4.50346	Glutamine amidotransferase of anthranilate synthase (EC 4.1.3.27)	TIGRFAM glutamine amidotransferase of anthranilate synthase	EH
B2J3E0	Npun_R5264	Npun_R5264	8.33972	8.46808	8.52647	8.53987	8.79604	8.58567	0.951985	0.0391074	0.195774	2.0341	Hemolysin A	TIGRFAM hemolysin TlyA family protein	J
B2J712	Npun_F0441	Npun_F0441	13.88	13.7932	13.6449	13.9852	13.9497	13.9693	1.31755	0.014595	0.195339	2.81373	peptidylprolyl isomerase (EC 5.2.1.8)	PFAM Cyclophilin type peptidyl-prolyl cis-trans isomerase CLD	O
B2IT95	Npun_F0856	Npun_F0856	13.4624	13.5133	13.52	13.6544	13.7406	13.6856	2.48193	0.00127198	0.194957	6.27288	RNA binding S1 domain protein	PFAM S1 RNA binding domain	J
B2J3P8	Npun_F0183	Npun_F0183	6.8971	7.09847	6.98375	7.30828	7.40195	6.85369	0.471482	0.195542	0.194869	1.08818	FG-GAP repeat protein	Belongs to the TPP enzyme family	L
B2J4N0	Npun_F0214	Npun_F0214	6.51756	6.47119	6.84401	6.74193	6.72423	6.94658	0.6347	0.102182	0.193324	1.40799	Signal peptidase I	Cupin 2, conserved barrel domain protein	S
B2J0K1	Npun_F1529	Npun_F1529	10.7248	10.5912	10.4499	10.7865	10.8376	10.7208	1.0512	0.0297255	0.19301	2.2374	Rieske (2Fe-2S) domain protein	PFAM Rieske 2Fe-2S domain	C
B2J6D8	Npun_R3962	Npun_R3962	13.1393	13.0666	13.2669	13.3922	13.2182	13.4414	1.01182	0.033173	0.193002	2.15609	Thioredoxin	Belongs to the thioredoxin family	O
B2J0C0	Npun_R4927	Npun_R4927	8.11049	8.07884	8.11819	8.18459	8.33355	8.36602	1.54969	0.00867866	0.192216	3.36386	Metallophosphoesterase (EC 3.6.1.41)	PFAM Calcineurin-like phosphoesterase	T
B2J6Z5	Npun_F0424	Npun_F0424	7.10686	7.32585	7.23286	7.40273	7.65029	7.18892	0.579977	0.125366	0.192125	1.30132	HNH endonuclease	PFAM HNH endonuclease	L
B2J5B3	Npun_F3886	Npun_F3886	9.79725	9.81935	9.846	10.0757	9.95808	10.0038	2.17895	0.00247448	0.191659	5.17636	Peptidase S16, lon domain protein (EC 3.4.21.53)	Peptidase S16, lon domain protein	S
B2IYG7	prfB	Npun_F1343	10.5019	10.4158	10.4933	10.6881	10.657	10.6392	2.45988	0.00137931	0.191094	6.18708	Peptide chain release factor 2 (RF-2)	Peptide chain release factor 2 directs the termination of translation in response to the peptide chain termination codons UGA and UAA	J
B2IYD2	Npun_F1303	Npun_F1303	9.07993	9.33681	9.17506	9.39048	9.26813	9.50566	0.87418	0.0474012	0.190822	1.87791	HAD-superfamily hydrolase, subfamily IA, variant 3 (EC 5.4.2.6)	TIGRFAM haloacid dehalogenase superfamily, subfamily IA, variant 3 with third motif having DD or ED	S
B2J790	Npun_R2234	Npun_R2234	7.83714	7.80683	7.80575	8.12797	7.96587	7.927	1.42032	0.0117521	0.190376	3.05101	DUF4336 domain-containing protein	Domain of unknown function (DUF4336)	S
Q8GBZ6	invB	Npun_F4643	9.99195	10.0231	9.72811	10.1997	10.1671	9.94189	0.693662	0.08203	0.188507	1.52286	beta-fructofuranosidase (EC 3.2.1.26)	PFAM Plant neutral invertase	G
B2J135	Npun_F3478	Npun_F3478	6.47166	6.37075	6.29655	6.4945	6.67897	6.53071	1.16732	0.0217925	0.188406	2.48254	DEAD/DEAH box helicase domain protein	DEAD DEAH box helicase	L
B2J272	Npun_R5126	Npun_R5126	8.93813	9.00882	8.94381	9.18507	9.10621	9.16379	2.34432	0.00164796	0.188105	5.75343	DUF429 domain-containing protein	Protein of unknown function (DUF429)	S
B2JA58	Npun_F5835	Npun_F5835	10.3829	10.6737	10.5121	10.6746	10.8146	10.6423	0.879391	0.0465266	0.187614	1.88829	Alpha/beta hydrolase fold protein (EC 3.8.1.5)	Alpha beta hydrolase	S
B2ITQ6	ndhN	Npun_F4391	14.4898	14.2869	14.2875	14.4524	14.6339	14.5396	1.02867	0.0315867	0.187263	2.19077	NAD(P)H-quinone oxidoreductase subunit N (EC 7.1.1.-) (NAD(P)H dehydrogenase I subunit N) (NDH-1 subunit N) (NDH-N)	electron donor, via FMN and iron-sulfur (Fe-S) centers, to quinones in the respiratory and or the photosynthetic chain. The immediate electron acceptor for the enzyme in this species is believed to be plastoquinone. Couples the redox reaction to proton translocation, and thus conserves the redox energy in a proton gradient. Cyanobacterial NDH-1 also plays a role in inorganic carbon- concentration	C
B2J142	fcl	Npun_F3486	12.6693	12.6236	12.7178	12.8089	12.8698	12.893	2.14218	0.00261633	0.186987	5.05455	GDP-L-fucose synthase (EC 1.1.1.271) (GDP-4-keto-6-deoxy-D-mannose-3,5-epimerase-4-reductase)	Catalyzes the two-step NADP-dependent conversion of GDP- 4-dehydro-6-deoxy-D-mannose to GDP-fucose, involving an epimerase and a reductase reaction	GM
B2IZE7	tmk	Npun_F6527	9.65566	9.7455	9.70552	9.83922	9.94505	9.88258	2.01201	0.00341476	0.186722	4.64093	Thymidylate kinase (EC 2.7.4.9) (dTMP kinase)	Phosphorylation of dTMP to form dTDP in both de novo and salvage pathways of dTTP synthesis	F
B2J7R8	Npun_R4135	Npun_R4135	11.9054	11.7206	11.6202	11.9811	11.9587	11.8656	0.962416	0.0379797	0.1864	2.05524	DUF1400 domain-containing protein	PFAM Alpha beta hydrolase of	S
B2J2V7	Npun_F3631	Npun_F3631	5.90443	6.03577	5.30013	6.04475	6.04603	5.70773	0.298618	0.482283	0.18606	0.735588	Chromosome segregation ATPase-like protein	amine dehydrogenase activity	S
B2J355	Npun_R5173	Npun_R5173	9.6221	9.52189	9.69129	9.80742	9.62648	9.95805	0.795689	0.0595125	0.185563	1.72256	Biopolymer transport protein ExbD/TolR	Biopolymer transport protein ExbD TolR	U
B2J385	Npun_R5205	Npun_R5205	9.94721	9.87944	9.92393	10.122	9.89669	10.2885	0.738177	0.0711589	0.185544	1.60976	Uncharacterized protein	ATP-independent chaperone mediated protein folding	NPTU
B2IUA9	secA	Npun_F0949	13.1633	13.2043	13.1761	13.3485	13.4097	13.342	2.77306	0.000714202	0.185497	7.50537	Protein translocase subunit SecA (EC 7.4.2.8)	Part of the Sec protein translocase complex. Interacts with the SecYEG preprotein conducting channel. Has a central role in coupling the hydrolysis of ATP to the transfer of proteins into and across the cell membrane, serving as an ATP-driven molecular motor driving the stepwise translocation of polypeptide chains across the membrane	U
B2IZH4	Npun_R6557	Npun_R6557	7.69935	7.54907	7.29759	7.86525	7.55888	7.67772	0.557854	0.136152	0.185283	1.2581	Alpha/beta hydrolase fold protein (EC 3.4.11.5)	Alpha beta hydrolase	I
B2IT89	tig	Npun_F0849	13.7632	13.8857	13.6567	14.0622	13.8216	13.9744	0.889241	0.0454025	0.184204	1.90795	Trigger factor (TF) (EC 5.2.1.8) (PPIase)	Involved in protein export. Acts as a chaperone by maintaining the newly synthesized protein in an open conformation. Functions as a peptidyl-prolyl cis-trans isomerase	D
B2J3J1	grpE	Npun_F0121	9.96292	10.0605	9.79239	10.2606	10.0225	10.0806	0.794334	0.0599112	0.182619	1.71989	Protein GrpE (HSP-70 cofactor)	Participates actively in the response to hyperosmotic and heat shock by preventing the aggregation of stress-denatured proteins, in association with DnaK and GrpE. It is the nucleotide exchange factor for DnaK and may function as a thermosensor. Unfolded proteins bind initially to DnaJ	O
B2JAT0	Npun_AF171	Npun_AF171	7.96977	8.28801	8.01604	8.16665	8.48721	8.16632	0.552849	0.138819	0.182117	1.24831	Putative Chase2 sensor protein	CHAT domain	T
B2IUH4	Npun_R2743	Npun_R2743	8.52925	8.55628	8.43047	8.76925	8.64704	8.64564	1.50221	0.00950435	0.181977	3.2471	Alpha/beta hydrolase fold protein (EC 3.1.1.10)	COGs COG0596 hydrolase or acyltransferase (alpha beta hydrolase superfamily)	I
B2J620	Npun_F0406	Npun_F0406	9.01372	8.9218	8.95961	9.12423	9.21787	9.09834	1.80487	0.0048918	0.181769	4.03471	Uncharacterized protein	-	-
B2J9C0	Npun_R0667	Npun_R0667	9.64054	9.4993	9.54557	9.78034	9.65615	9.79237	1.40242	0.0120991	0.181145	3.00899	TIR protein	TIR domain	S
B2J8X2	Npun_F4235	Npun_F4235	9.6323	9.59563	9.49442	9.75299	9.80871	9.70391	1.61963	0.00773728	0.181086	3.54022	Alpha/beta hydrolase fold protein	COGs COG0596 hydrolase or acyltransferase (alpha beta hydrolase superfamily)	I
B2IX22	ndk	Npun_R6278	13.9661	14.2872	14.4816	14.5499	14.2058	14.5217	0.412372	0.256007	0.180863	0.97011	Nucleoside diphosphate kinase (NDK) (NDP kinase) (EC 2.7.4.6) (Nucleoside-2-P kinase)	Major role in the synthesis of nucleoside triphosphates other than ATP. The ATP gamma phosphate is transferred to the NDP beta phosphate via a ping-pong mechanism, using a phosphorylated active-site intermediate	F
B2J776	Npun_R0509	Npun_R0509	9.08665	9.27192	9.23628	9.4019	9.39494	9.33948	1.40002	0.0120786	0.180488	3.00338	Heavy metal translocating P-type ATPase	ATPase, P-type (transporting), HAD superfamily, subfamily IC	P
B2IXB5	Npun_F1213	Npun_F1213	9.21238	9.31884	9.30955	9.43821	9.56118	9.38271	1.34441	0.0137848	0.180446	2.87485	Small GTP-binding protein	C-terminal of Roc, COR, domain	S
B2J0P7	Npun_R1579	Npun_R1579	10.8513	10.9306	10.8933	11.0592	11.0711	11.0855	2.76412	0.000710018	0.180203	7.46456	SH3, type 3 domain protein	PFAM Bacterial SH3 domain	T
B2J4H7	Npun_F5352	Npun_F5352	8.22938	8.9164	8.2834	8.68177	8.62724	8.6594	0.335439	0.389474	0.179739	0.812851	tRNA threonylcarbamoyladenosine biosynthesis protein TsaE (t(6)A37 threonylcarbamoyladenosine biosynthesis protein TsaE)	PFAM Uncharacterised P-loop hydrolase UPF0079	S
B2J5E5	Npun_F3919	Npun_F3919	6.73719	7.18741	6.65456	7.20736	6.88682	7.02122	0.398156	0.275139	0.178746	0.941402	Transcriptional regulator, ArsR family	protein conserved in bacteria (DUF2087)	K
B2ITL1	recO	Npun_F4346	7.71634	7.83411	7.44469	7.86178	7.7123	7.95638	0.588281	0.121579	0.178442	1.31753	DNA repair protein RecO (Recombination protein O)	Involved in DNA repair and RecF pathway recombination	L
B2J4I0	Npun_R5355	Npun_R5355	12.077	12.0348	11.9856	12.1762	12.2525	12.2038	2.17491	0.00247338	0.178372	5.16286	Dihydroorotase, multifunctional complex type (EC 3.5.2.3)	TIGRFAM dihydroorotase, multifunctional complex type	F
B2J2S6	Npun_R1848	Npun_R1848	11.4576	11.3859	11.4742	11.692	11.4318	11.7288	0.851251	0.0502271	0.178294	1.83232	peptide-methionine (R)-S-oxide reductase (EC 1.8.4.12)	TIGRFAM methionine-R-sulfoxide reductase	O
B2J9D8	Npun_R0685	Npun_R0685	6.77272	6.49584	6.3726	6.73124	6.84486	6.59975	0.575516	0.127415	0.17823	1.29261	WbqC-like family protein	WbqC-like protein family	C
B2J2J3	Npun_F1762	Npun_F1762	7.88749	7.90329	7.53143	7.97513	7.99335	7.88571	0.63509	0.102052	0.177331	1.40875	Sugar (Glycoside-Pentoside-Hexuronide) transporter	TIGRFAM sugar (Glycoside-Pentoside-Hexuronide) transporter	G
B2J7W9	Npun_R5631	Npun_R5631	9.42293	9.33708	9.28768	9.53655	9.58819	9.45398	1.47653	0.0100829	0.177009	3.18489	Phosphoesterase, RecJ domain protein	phosphoesterase RecJ domain protein	S
B2JBV6	Npun_CR074	Npun_CR074	5.84198	6.10305	5.9903	5.91252	6.41139	6.14182	0.470429	0.196448	0.1768	1.0861	Amino acid adenylation domain protein (EC 5.1.1.3)	Non-ribosomal peptide synthetase modules and related proteins	Q
B2IV54	Npun_R0999	Npun_R0999	6.40353	6.30023	6.48508	6.47662	6.65053	6.59191	1.12382	0.024422	0.17674	2.38968	Cobaltochelatase, CobN subunit (EC 6.6.1.2)	PFAM CobN Magnesium Chelatase	H
B2IUI5	Npun_R2754	Npun_R2754	13.9295	13.9904	13.8379	14.0957	14.2355	13.9553	0.890879	0.0452915	0.176247	1.91122	Cyclic nucleotide-binding protein	PFAM Cyclic nucleotide-binding	T
B2J647	Npun_F2142	Npun_F2142	6.8653	6.82608	6.94826	7.84479	6.51103	6.81196	0.163319	0.81358	0.176046	0.434161	AMP-dependent synthetase and ligase (EC 6.2.1.3)	AMP-dependent synthetase and ligase	IQ
B2IWD6	Npun_R1155	Npun_R1155	7.17454	7.23493	7.22206	7.53685	7.17327	7.44819	0.724081	0.0743369	0.175596	1.58221	PBS lyase HEAT domain protein repeat-containing protein	PFAM PBS lyase HEAT-like repeat	C
B2J8Y1	Npun_F4244	Npun_F4244	11.2268	11.0572	11.024	11.2532	11.3363	11.2445	1.18992	0.0204963	0.175342	2.53127	dTDP-glucose 4,6-dehydratase (EC 4.2.1.46)	Belongs to the NAD(P)-dependent epimerase dehydratase family. dTDP-glucose dehydratase subfamily	M
B2J430	Npun_F3757	Npun_F3757	9.78884	9.86336	9.86778	10.1123	9.84023	10.0909	0.893761	0.0449495	0.17449	1.91698	Pentapeptide repeat protein	PFAM Pentapeptide repeats (8 copies)	S
B2IY28	Npun_F6355	Npun_F6355	11.9999	12.0068	12.0191	12.17	12.2038	12.172	3.83354	0.000131068	0.173331	14.1033	Helicase domain protein	helicase domain protein	L
B2J851	Npun_R0537	Npun_R0537	8.67728	8.83006	9.10849	9.03269	8.92983	9.17175	0.526612	0.154499	0.172816	1.1969	DUF1499 domain-containing protein	Protein of unknown function (DUF1499)	S
B2J3Q5	Npun_R1869	Npun_R1869	8.44627	8.70987	8.77897	8.8057	8.65371	8.99405	0.539845	0.145895	0.172782	1.22285	Tetratricopeptide TPR_2 repeat protein	Tetratricopeptide repeat	S
B2J6P7	Npun_F5517	Npun_F5517	12.9835	13.1213	13.0965	13.3193	13.1261	13.274	1.12614	0.0242966	0.172722	2.3946	Photosystem II oxygen evolving complex protein PsbP	photosystem II oxygen evolving complex protein PsbP	S
B2IV66	Npun_F1011	Npun_F1011	12.2609	12.2023	12.1209	12.4252	12.2055	12.4692	0.879121	0.0465785	0.171984	1.88775	Carbonic anhydrase (EC 4.2.1.1) (Carbonate dehydratase)	Carbonic anhydrase	P
B2IT91	clpX	Npun_F0851	11.0079	11.234	11.241	11.388	11.2303	11.3798	0.867263	0.0483328	0.171744	1.86414	ATP-dependent Clp protease ATP-binding subunit ClpX	ATP-dependent specificity component of the Clp protease. It directs the protease to specific substrates. Can perform chaperone functions in the absence of ClpP	O
B2J7Y0	Npun_R5643	Npun_R5643	11.5445	11.5373	11.6262	11.798	11.5364	11.8856	0.717719	0.0758111	0.170658	1.56979	Uncharacterized protein	PFAM Formylglycine-generating sulfatase enzyme	S
B2J150	Npun_F3494	Npun_F3494	6.76992	7.0895	6.7074	6.96892	7.39246	6.71493	0.299439	0.479928	0.169833	0.737327	UPF0284 protein Npun_F3494	Belongs to the UPF0284 family	H
B2IVG8	Npun_F2820	Npun_F2820	7.59272	7.67066	7.64481	7.82147	7.95167	7.64266	0.850109	0.0505068	0.169202	1.83006	Uncharacterized protein	-	-
B2J132	Npun_F3475	Npun_F3475	7.65343	8.05117	7.74515	7.78903	8.30723	7.85937	0.346061	0.365389	0.168625	0.83487	Pentapeptide repeat protein	Caspase domain	S
B2J8Y8	Npun_R4251	Npun_R4251	10.1554	10.3573	10.2452	10.5582	10.1057	10.598	0.426152	0.239136	0.167984	0.99781	DUF3134 domain-containing protein	Protein of unknown function (DUF3134)	S
B2J0V4	Npun_R1641	Npun_R1641	7.65965	7.68488	7.5975	7.74033	7.97307	7.73073	0.938767	0.0403411	0.167368	2.00739	ComEC/Rec2-related protein	TIGRFAM ComEC Rec2-related protein	S
B2IXM7	Npun_F3064	Npun_F3064	7.97756	8.06151	8.0418	8.17817	8.39868	8.00609	0.649911	0.0961748	0.167355	1.43761	Two component transcriptional regulator, winged helix family	Two component transcriptional regulator, winged helix family	T
B2IZ34	Npun_R4792	Npun_R4792	8.86691	8.05677	8.11204	8.49752	8.79205	8.24502	0.211096	0.726578	0.16629	0.544483	Metal-binding protein-like protein	metal-binding protein	S
B2J882	Npun_R0570	Npun_R0570	9.49717	9.48283	9.44048	9.59637	9.68567	9.6363	2.23476	0.00215989	0.165956	5.36565	ABC transporter related	ABC transporter, transmembrane region	V
B2J8Y5	Npun_R4248	Npun_R4248	8.34192	8.2955	8.4632	8.59305	8.51418	8.49093	1.32113	0.0144992	0.165846	2.82184	Cyanobacterial membrane protein, in cluster with PxcA	DNA helicase	L
B2J7K6	Npun_R4073	Npun_R4073	6.00832	6.01488	5.76597	6.13879	5.81342	6.33399	0.407531	0.261856	0.165674	0.960349	Pentapeptide repeat protein	PFAM Pentapeptide repeats (8 copies)	S
B2J1X6	Npun_F3582	Npun_F3582	5.57013	5.73702	5.5454	5.88583	5.66065	5.80287	0.86415	0.0489023	0.1656	1.85794	Serine/threonine protein kinase	AAA-like domain	T
B2IUV3	Npun_F6057	Npun_F6057	7.20114	7.81486	7.34092	7.49896	7.69936	7.65403	0.351089	0.355319	0.16514	0.845254	DUF2555 domain-containing protein	Protein of unknown function (DUF2555)	S
B2JA74	rplK	Npun_F5851	14.2956	14.645	14.5784	14.8457	14.2495	14.9176	0.278965	0.541476	0.164594	0.69368	50S ribosomal protein L11	Forms part of the ribosomal stalk which helps the ribosome interact with GTP-bound translation factors	J
B2J707	proS	Npun_F0436	12.4448	12.436	12.3974	12.61	12.5724	12.5894	3.08444	0.000390311	0.164505	9.05787	Proline--tRNA ligase (EC 6.1.1.15) (Prolyl-tRNA synthetase) (ProRS)	Catalyzes the attachment of proline to tRNA(Pro) in a two-step reaction proline is first activated by ATP to form Pro- AMP and then transferred to the acceptor end of tRNA(Pro). As ProRS can inadvertently accommodate and process non-cognate amino acids such as alanine and cysteine, to avoid such errors it has two additional distinct editing activities against alanine. One activity is designated a…	J
B2IX37	Npun_R6295	Npun_R6295	7.21217	6.85542	6.9897	7.17322	7.02002	7.35382	0.503149	0.169896	0.163262	1.15076	2OG-Fe(II) oxygenase (EC 1.14.17.4)	Belongs to the iron ascorbate-dependent oxidoreductase family	C
B2IXP2	Npun_R3083	Npun_R3083	6.87603	6.93414	6.43241	7.16799	6.75416	6.80814	0.326148	0.412007	0.162573	0.793497	histidine kinase (EC 2.7.13.3)	Domain of unknown function (DUF4118)	T
B2J2D6	gyrA	Npun_F0025	12.9882	12.9372	12.9363	13.136	13.0815	13.1315	2.57328	0.0011383	0.16241	6.63914	DNA gyrase subunit A (EC 5.6.2.2)	A type II topoisomerase that negatively supercoils closed circular double-stranded (ds) DNA in an ATP-dependent manner to modulate DNA topology and maintain chromosomes in an underwound state. Negative supercoiling favors strand separation, and DNA replication, transcription, recombination and repair, all of which involve strand separation. Also able to catalyze the interconversion of other topol…	L
B2IX56	Npun_F6318	Npun_F6318	9.61531	9.58604	9.64024	9.6906	9.87831	9.7591	1.33035	0.014204	0.162138	2.84278	Uncharacterized protein	-	-
B2J7X4	Npun_F5636	Npun_F5636	7.66407	8.04878	5.90138	7.3046	7.32171	7.47408	0.0867179	0.912512	0.162056	0.24433	Protein PatA	Controls heterocyst pattern formation	T
B2IV28	Npun_R0973	Npun_R0973	7.58003	7.73626	7.59281	7.76206	7.68801	7.94248	0.823583	0.0549072	0.161151	1.77755	Serine/threonine protein kinase	PFAM Protein kinase domain	KLT
B2J4V8	anmK	Npun_R0295	10.6345	10.5696	10.6021	10.7583	10.7541	10.7759	2.89297	0.000482933	0.160695	8.07211	Anhydro-N-acetylmuramic acid kinase (EC 2.7.1.170) (AnhMurNAc kinase)	Catalyzes the specific phosphorylation of 1,6-anhydro-N- acetylmuramic acid (anhMurNAc) with the simultaneous cleavage of the 1,6-anhydro ring, generating MurNAc-6-P. Is required for the utilization of anhMurNAc either imported from the medium or derived from its own cell wall murein, and thus plays a role in cell wall recycling	F
B2J6S6	ndhK	Npun_R5547	12.9932	13.1901	12.9706	13.1739	13.2403	13.2217	1.04128	0.0305173	0.160646	2.21683	NAD(P)H-quinone oxidoreductase subunit K (EC 7.1.1.-) (NAD(P)H dehydrogenase I subunit K) (NDH-1 subunit K) (NDH-K)	electron donor, via FMN and iron-sulfur (Fe-S) centers, to quinones in the respiratory and or the photosynthetic chain. The immediate electron acceptor for the enzyme in this species is believed to be plastoquinone. Couples the redox reaction to proton translocation, and thus conserves the redox energy in a proton gradient. Cyanobacterial NDH-1 also plays a role in inorganic carbon- concentration	C
B2J0Q0	Npun_R1582	Npun_R1582	6.9628	7.22125	7.23993	7.3045	7.41267	7.18843	0.658401	0.0931152	0.160542	1.45415	Knr4/Smi1-like domain-containing protein	SMI1 / KNR4 family	G
B2J136	Npun_R3479	Npun_R3479	6.92577	6.81914	6.50859	6.9546	6.79	6.99018	0.502777	0.17011	0.160427	1.15003	SMP-30/Gluconolaconase/LRE domain protein	PFAM SMP-30 Gluconolaconase	G
B2IZZ7	Npun_R3338	Npun_R3338	7.62638	7.58945	7.54441	7.62568	7.7431	7.86942	1.00661	0.0335874	0.159319	2.14539	Peptidase C14, caspase catalytic subunit p20	Caspase domain	S
B2J409	Npun_F3731	Npun_F3731	8.67452	8.49901	8.57521	8.7408	8.79157	8.69366	1.28303	0.0159763	0.159096	2.73608	HTH cro/C1-type domain-containing protein	Molecular chaperone GrpE (Heat shock protein)	K
B2J0L7	Npun_F1545	Npun_F1545	11.8	11.9363	11.8301	12.0767	11.8373	12.1289	0.73688	0.0714477	0.15886	1.60723	Peptidase domain protein	Interacts with outer membrane receptor proteins that carry out high-affinity binding and energy dependent uptake into the periplasmic space of specific substrates. It could act to transduce energy from the cytoplasmic membrane to specific energy- requiring processes in the outer membrane, resulting in the release into the periplasm of ligands bound by these outer membrane proteins	M
B2ITM5	prfA	Npun_R4360	11.1019	11.1258	11.2153	11.3036	11.2585	11.3551	1.62846	0.00749819	0.158113	3.56285	Peptide chain release factor 1 (RF-1)	PCRF	J
B2J8B7	purA	Npun_F0612	12.4897	12.5297	12.2658	12.6023	12.6019	12.5544	0.87852	0.0466745	0.157806	1.88656	Adenylosuccinate synthetase (AMPSase) (AdSS) (EC 6.3.4.4) (IMP--aspartate ligase)	Plays an important role in the de novo pathway of purine nucleotide biosynthesis. Catalyzes the first committed step in the biosynthesis of AMP from IMP	F
B2IYY1	Npun_R4736	Npun_R4736	11.6969	11.5871	11.5522	11.7574	11.6924	11.8586	1.13632	0.0236725	0.15736	2.41623	UPF0234 protein Npun_R4736	Belongs to the UPF0234 family	S
B2J9V0	Npun_F2573	Npun_F2573	11.0627	11.1074	10.8623	11.1279	11.062	11.3132	0.668679	0.0895898	0.15693	1.47417	Uncharacterized protein	-	-
B2ITL5	Npun_R4350	Npun_R4350	9.67741	9.68297	9.59846	9.72318	9.69952	10.0019	0.702139	0.0792654	0.155258	1.53939	Protein-export membrane protein SecG	PFAM Preprotein translocase SecG subunit	U
B2J8G3	Npun_R2373	Npun_R2373	10.1939	10.3132	10.3282	10.3922	10.3995	10.5069	1.28368	0.0159039	0.154398	2.73753	Serine/threonine protein kinase	PFAM Protein kinase domain	KLT
B2IU66	Npun_R0900	Npun_R0900	6.67107	6.49325	6.48377	6.7326	6.73312	6.64346	1.06521	0.0289133	0.153697	2.26652	Esterase	PFAM Uncharacterised protein family (UPF0227)	S
B2J9M1	Npun_R2487	Npun_R2487	6.82038	7.19659	6.92961	7.12534	7.12994	7.15166	0.615051	0.109425	0.153455	1.36971	Glutaredoxin 2	PFAM Glutaredoxin-like domain (DUF836)	O
B2J2V2	Npun_R3624	Npun_R3624	8.28801	8.16571	8.35472	8.58875	8.29469	8.38417	0.673745	0.0878716	0.153055	1.48404	Histidine-specific methyltransferase SAM-dependent domain-containing protein	conserved protein (DUF2260)	S
B2IY46	gyrB	Npun_F6373	11.459	11.5834	11.5326	11.6689	11.6734	11.6901	1.84832	0.004405	0.152449	4.15696	DNA gyrase subunit B (EC 5.6.2.2)	A type II topoisomerase that negatively supercoils closed circular double-stranded (ds) DNA in an ATP-dependent manner to modulate DNA topology and maintain chromosomes in an underwound state. Negative supercoiling favors strand separation, and DNA replication, transcription, recombination and repair, all of which involve strand separation. Also able to catalyze the interconversion of other topol…	L
B2ITN8	rplO	Npun_R4373	14.5425	14.2873	14.2889	14.5603	14.455	14.559	0.761863	0.0661739	0.15185	1.65613	50S ribosomal protein L15	binds to the 23S rRNA	J
B2ITA1	Npun_R2578	Npun_R2578	9.57481	9.52425	9.4014	9.50735	9.73886	9.7079	0.783977	0.0619012	0.151215	1.69953	Uncharacterized protein	#N/A	#N/A
B2J7C1	Npun_R2267	Npun_R2267	11.2627	11.358	11.3306	11.4953	11.3658	11.5408	1.18542	0.020874	0.150208	2.52154	Anti-sigma-factor antagonist	STAS domain	T
B2J1C6	Npun_R5014	Npun_R5014	7.74778	7.51001	7.72023	7.73379	7.90518	7.78917	0.762894	0.0660616	0.150043	1.65815	Phosphatidate cytidylyltransferase	PFAM phosphatidate cytidylyltransferase	I
B2J7V3	Npun_R5613	Npun_R5613	11.0141	10.9907	10.9566	11.1039	11.1876	11.12	2.09569	0.00276657	0.150025	4.90373	Glycosyl transferase, family 2	PFAM Glycosyl transferase family 2	M
B2J1J9	Npun_R1689	Npun_R1689	7.05197	6.54138	6.67551	6.92298	6.76034	7.03144	0.360415	0.337353	0.148631	0.864454	Transcriptional regulator, MerR family	MerR family regulatory protein	K
B2J692	Npun_F2191	Npun_F2191	14.1492	13.9638	13.9689	14.214	14.2221	14.0892	0.925932	0.0417371	0.147846	1.98152	Patatin	Patatin-like phospholipase	S
B2J579	Npun_F3852	Npun_F3852	9.65046	9.47143	9.13276	9.59468	9.72895	9.37309	0.329949	0.402607	0.147356	0.801425	Uncharacterized protein	-	-
B2J4T1	Npun_F0268	Npun_F0268	12.6172	12.6485	12.5454	12.8042	12.7429	12.7044	1.59672	0.00803005	0.146786	3.48186	Glyoxalase/bleomycin resistance protein/dioxygenase	PFAM Glyoxalase bleomycin resistance protein dioxygenase	E
B2J9S7	Npun_R2550	Npun_R2550	10.8621	10.9997	10.4905	10.8084	11.1805	10.8033	0.303129	0.469835	0.14662	0.745137	CDP-diacylglycerol--glycerol-3-phosphate 3-phosphatidyltransferase (EC 2.7.8.5)	Belongs to the CDP-alcohol phosphatidyltransferase class-I family	I
B2J827	Npun_R5691	Npun_R5691	8.74977	8.90482	9.07006	9.13628	9.12784	8.89798	0.530684	0.151682	0.145815	1.20489	Transcriptional regulator, LysR family	Transcriptional regulator	K
B2J3H5	mutS2	Npun_F0104	9.27853	9.39641	9.50169	9.57287	9.48176	9.55901	0.969125	0.0373269	0.145669	2.06886	Endonuclease MutS2 (EC 3.1.-.-)	Endonuclease that is involved in the suppression of homologous recombination and may therefore have a key role in the control of bacterial genetic diversity	L
B2J252	Npun_F5104	Npun_F5104	8.25219	8.14852	8.14294	8.23694	8.48478	8.25738	0.768019	0.0651566	0.145149	1.6682	Alpha/beta hydrolase fold protein (EC 3.1.1.10)	COGs COG0596 hydrolase or acyltransferase (alpha beta hydrolase superfamily)	S
B2IZX3	zwf	Npun_F3304	11.0757	11.0854	10.9651	11.1763	11.1639	11.2213	1.57569	0.00819865	0.145125	3.42878	Glucose-6-phosphate 1-dehydrogenase (G6PD) (EC 1.1.1.49)	Glucose-6-phosphate dehydrogenase, NAD binding domain	G
B2J2E3	Npun_R0033	Npun_R0033	9.12736	9.1529	9.01371	9.23327	9.31564	9.17928	1.16684	0.0217856	0.144739	2.4815	Radical SAM domain protein	SMART Elongator protein 3 MiaB NifB	C
B2IU79	pyrD	Npun_F0913	10.366	10.2616	10.2952	10.4719	10.472	10.4111	1.75994	0.00554756	0.144092	3.91091	Dihydroorotate dehydrogenase (quinone) (EC 1.3.5.2) (DHOdehase) (DHOD) (DHODase) (Dihydroorotate oxidase)	Catalyzes the conversion of dihydroorotate to orotate with quinone as electron acceptor	F
B2IYA6	Npun_F6436	Npun_F6436	12.4545	12.4839	12.401	12.5636	12.5836	12.6235	2.06092	0.00296221	0.143764	4.7932	Cell wall hydrolase/autolysin	Ami_3	M
B2IUT6	Npun_F6039	Npun_F6039	10.4567	10.5088	10.3857	10.5757	10.5611	10.6441	1.50863	0.00939457	0.143238	3.26275	Miro domain protein	Leucine-rich repeat (LRR) protein	S
B2J4T3	Npun_F0270	Npun_F0270	9.18249	8.99965	9.10828	9.18651	9.29458	9.23879	1.09294	0.026682	0.143153	2.32453	GCN5-related N-acetyltransferase	PFAM Acetyltransferase (GNAT) family	K
B2J6G1	Npun_F3986	Npun_F3986	7.72508	7.59116	7.33429	7.70262	7.79799	7.57744	0.470309	0.196462	0.142509	1.08586	Flagellar assembly protein H	transposase or invertase	S
B2J0M6	Npun_F1554	Npun_F1554	11.1599	11.2405	11.2765	11.381	11.4196	11.3038	1.37347	0.0127005	0.142497	2.94168	Glycosyl transferase, group 1 (EC 2.4.1.345)	PFAM Starch synthase catalytic domain	G
B2IVQ9	Npun_R4506	Npun_R4506	11.5431	11.6012	11.5917	11.8258	11.7091	11.6269	1.10465	0.0261977	0.141972	2.34918	FeS-containing oxidoreductase	FeS-containing Cyanobacterial-specific oxidoreductase	C
B2IUI6	Npun_R2755	Npun_R2755	14.8502	14.8707	14.7012	14.9647	15.0446	14.8386	0.818743	0.0559518	0.141951	1.76799	Cyclic nucleotide-binding protein	Cyclic nucleotide-monophosphate binding domain	T
B2J6K2	Npun_R4028	Npun_R4028	6.80949	6.975	7.1293	7.20721	7.04516	7.08597	0.607919	0.112395	0.141517	1.35582	histidine kinase (EC 2.7.13.3)	PFAM Histidine kinase-, DNA gyrase B-, and HSP90-like ATPase	T
B2J8G2	bioD	Npun_R2372	10.5857	10.6582	10.4353	10.7808	10.5435	10.779	0.619519	0.107403	0.141393	1.37842	ATP-dependent dethiobiotin synthetase BioD (EC 6.3.3.3) (DTB synthetase) (DTBS) (Dethiobiotin synthase)	Catalyzes a mechanistically unusual reaction, the ATP- dependent insertion of CO2 between the N7 and N8 nitrogen atoms of 7,8-diaminopelargonic acid (DAPA) to form an ureido ring	H
B2J4Q8	cheB	Npun_R0244	7.06642	6.68848	6.85061	7.01088	7.2847	6.73269	0.295465	0.491709	0.140919	0.728899	Protein-glutamate methylesterase/protein-glutamine glutaminase (EC 3.1.1.61) (EC 3.5.1.44)	CheB methylesterase	NT
B2IWE2	hisZ	Npun_F1161	12.3216	12.3473	12.2258	12.4061	12.4977	12.4125	1.38605	0.0123184	0.14056	2.97084	ATP phosphoribosyltransferase regulatory subunit	Required for the first step of histidine biosynthesis. May allow the feedback regulation of ATP phosphoribosyltransferase activity by histidine	E
B2J922	Npun_F5738	Npun_F5738	7.90572	7.89327	8.03831	8.19162	8.00762	8.05499	0.899171	0.0443339	0.138974	1.92781	DUF433 domain-containing protein	Protein of unknown function (DUF433)	S
B2IUI7	Npun_R2756	Npun_R2756	11.0889	10.9685	10.9721	11.1276	11.274	11.0447	0.827133	0.0543469	0.138914	1.78456	Terpene synthase (EC 4.2.3.-)	PFAM Terpene synthase	S
B2J0H6	Npun_F6608	Npun_F6608	10.7616	10.8785	10.8571	10.9535	10.9116	11.0478	1.2064	0.0197615	0.138561	2.56704	CMP/dCMP deaminase, zinc-binding (EC 3.5.4.1)	PFAM Cytidine and deoxycytidylate deaminase zinc-binding region	FJ
B2IUS4	queA	Npun_R6027	9.31217	9.40105	9.48135	9.56357	9.57658	9.46986	1.09791	0.0265268	0.138479	2.33498	S-adenosylmethionine:tRNA ribosyltransferase-isomerase (EC 2.4.99.17) (Queuosine biosynthesis protein QueA)	Transfers and isomerizes the ribose moiety from AdoMet to the 7-aminomethyl group of 7-deazaguanine (preQ1-tRNA) to give epoxyqueuosine (oQ-tRNA)	J
B2J489	Npun_R3817	Npun_R3817	13.0557	13.0315	13.0041	13.1669	13.2354	13.1002	1.51661	0.00931986	0.137072	3.28225	FHA domain containing protein	cell septum assembly	D
B2IZV1	Npun_F3282	Npun_F3282	9.59127	9.57524	9.42492	9.66254	9.76465	9.5752	0.833962	0.0532803	0.136983	1.79807	Alpha-2-macroglobulin domain protein	Alpha-2-macroglobulin family N-terminal region	S
B2J5T2	gmd	Npun_F0313	7.82349	7.87673	8.05875	7.91924	8.1978	8.05092	0.563285	0.133348	0.136327	1.26872	GDP-mannose 4,6-dehydratase (EC 4.2.1.47) (GDP-D-mannose dehydratase)	RmlD substrate binding domain	M
B2J3A9	Npun_R5231	Npun_R5231	7.6618	7.10368	7.66719	7.56578	7.72845	7.54154	0.275274	0.552702	0.134366	0.685752	3-dehydroquinate synthase (EC 4.2.3.4)	3-dehydroquinate synthase	E
B2J6P8	Npun_F5518	Npun_F5518	12.288	12.0832	12.3203	12.4626	12.2553	12.3763	0.633286	0.102633	0.134247	1.40524	Nucleoside triphosphate pyrophosphatase (EC 3.6.1.9) (Nucleotide pyrophosphatase) (Nucleotide PPase)	TIGRFAM maf protein	D
B2ITQ4	rplD	Npun_R4389	14.0291	14.3878	14.1366	14.3714	14.1073	14.4775	0.366734	0.326211	0.134244	0.877417	50S ribosomal protein L4	Forms part of the polypeptide exit tunnel	J
B2IUV2	Npun_F6056	Npun_F6056	8.33582	7.75586	8.44834	8.52525	7.79939	8.61758	0.148527	0.835745	0.134068	0.398891	Phospholipase/Carboxylesterase (EC 3.1.1.1)	PFAM phospholipase Carboxylesterase	S
B2J9Z5	Npun_F4297	Npun_F4297	11.2976	11.3891	11.2842	11.4821	11.4437	11.4468	1.72119	0.00608	0.133949	3.80618	Transcriptional regulator, LysR family	PFAM Bacterial regulatory helix-turn-helix protein, lysR family	K
B2J574	Npun_F3847	Npun_F3847	8.90792	8.93118	8.90466	9.02439	8.93763	9.18332	0.859338	0.0494248	0.13386	1.84838	DUF4870 domain-containing protein	Domain of unknown function (DUF4870)	S
B2IWY3	Npun_R4630	Npun_R4630	11.094	11.0857	11.0848	11.1471	11.3408	11.1735	1.0229	0.0320085	0.132277	2.17887	Thiamine pyrophosphate enzyme domain protein TPP-binding (EC 2.2.1.6)	Thiamine pyrophosphate enzyme, C-terminal TPP binding domain	EH
B2J1W7	aroC	Npun_F3573	12.0735	12.0896	12.0231	12.1859	12.2245	12.1725	2.18793	0.00248785	0.132223	5.20644	Chorismate synthase (CS) (EC 4.2.3.5) (5-enolpyruvylshikimate-3-phosphate phospholyase)	Catalyzes the anti-1,4-elimination of the C-3 phosphate and the C-6 proR hydrogen from 5-enolpyruvylshikimate-3-phosphate (EPSP) to yield chorismate, which is the branch point compound that serves as the starting substrate for the three terminal pathways of aromatic amino acid biosynthesis. This reaction introduces a second double bond into the aromatic ring system	E
B2J4J6	Npun_F5373	Npun_F5373	10.3965	10.4597	10.2863	10.4855	10.5692	10.4823	1.06324	0.0291023	0.131488	2.26243	ABC transporter related	ABC-type multidrug transport system ATPase and permease	V
B2J433	Npun_R3760	Npun_R3760	8.96365	8.98634	8.67139	9.00938	9.14936	8.85561	0.422617	0.243599	0.130988	0.990716	Uncharacterized protein	-	-
B2J2C3	Npun_R0012	Npun_R0012	12.6115	12.7406	12.612	12.7676	12.8162	12.7709	1.3324	0.0142182	0.13018	2.84746	Uncharacterized protein	PFAM Mo-dependent nitrogenase	P
B2J3T0	Npun_R1898	Npun_R1898	12.2597	12.2303	12.0664	12.2966	12.3196	12.3304	1.00047	0.0341222	0.130017	2.13281	Alcohol dehydrogenase, zinc-binding domain protein (EC 1.6.5.5)	PFAM Alcohol dehydrogenase GroES-like domain	C
B2JB48	Npun_BF002	Npun_BF002	7.93728	7.94997	7.92008	7.95748	8.18498	8.05467	0.912599	0.0428032	0.129932	1.95472	ParB-like partition protein	ParB-like nuclease domain	K
B2IY03	Npun_R4706	Npun_R4706	8.40977	8.424	8.24355	8.6039	8.34895	8.51393	0.617229	0.108492	0.129823	1.37396	Glycosyl transferase, family 2	Glycosyl transferase family 21	M
B2IVH1	Npun_R2823	Npun_R2823	9.19876	9.28142	9.17262	9.25896	9.43367	9.34731	1.00652	0.0335772	0.12905	2.14521	Sugar transferase	glycosyl transferase family 8	M
B2IUX8	Npun_F6082	Npun_F6082	15.2059	15.2677	15.2338	15.3792	15.3424	15.3705	2.4386	0.00142628	0.128279	6.10522	Alkyl hydroperoxide reductase/ Thiol specific antioxidant/ Mal allergen (EC 1.11.1.7)	PFAM C-terminal domain of 1-Cys peroxiredoxin	O
B2J964	Npun_R5782	Npun_R5782	9.29201	9.52901	9.48281	9.53726	9.48816	9.65974	0.647741	0.0967943	0.127113	1.43339	Serine/threonine protein kinase	Serine Threonine protein kinase	KLT
B2J4G8	Npun_F5343	Npun_F5343	7.15084	7.68034	7.00114	7.2158	7.52561	7.47029	0.216645	0.714818	0.126462	0.556982	CopG domain protein DNA-binding domain protein	-	-
B2J4S2	pcxA	Npun_F0259	10.919	10.9026	10.928	10.9832	11.1414	11.0016	1.16813	0.0217312	0.125494	2.48428	Proton extrusion protein PcxA	Involved in light-induced Na( )-dependent proton extrusion. Also seems to be involved in CO(2) transport	U
B2J8X0	aroE	Npun_R4233	10.7448	10.6481	10.6751	10.8103	10.8065	10.8261	1.88052	0.00399048	0.124951	4.24918	Shikimate dehydrogenase (NADP(+)) (SDH) (EC 1.1.1.25)	Involved in the biosynthesis of the chorismate, which leads to the biosynthesis of aromatic amino acids. Catalyzes the reversible NADPH linked reduction of 3-dehydroshikimate (DHSA) to yield shikimate (SA)	E
B2J6L0	nth	Npun_F4036	7.23365	6.91206	6.98106	7.19016	7.33132	6.97982	0.36953	0.32087	0.124845	0.883144	Endonuclease III (EC 4.2.99.18) (DNA-(apurinic or apyrimidinic site) lyase)	DNA repair enzyme that has both DNA N-glycosylase activity and AP-lyase activity. The DNA N-glycosylase activity releases various damaged pyrimidines from DNA by cleaving the N- glycosidic bond, leaving an AP (apurinic apyrimidinic) site. The AP-lyase activity cleaves the phosphodiester bond 3' to the AP site by a beta-elimination, leaving a 3'-terminal unsaturated sugar and a product with a term…	L
B2J1L8	Npun_R1708	Npun_R1708	11.3846	11.5282	11.4595	11.5369	11.6265	11.582	1.19605	0.0201634	0.124364	2.54455	Short-chain dehydrogenase/reductase SDR (EC 1.1.1.100)	Belongs to the short-chain dehydrogenases reductases (SDR) family	S
B2J8X7	Npun_R4240	Npun_R4240	11.9935	11.9338	12.0847	12.1694	12.027	12.1864	0.85818	0.0494917	0.123578	1.84608	PfkB domain protein (EC 2.7.1.4)	PFAM pfkB family carbohydrate kinase	G
B2IV45	Npun_F0990	Npun_F0990	8.77871	8.81572	8.91543	8.8824	9.09271	8.90327	0.716519	0.0760156	0.12284	1.56745	von Willebrand factor, type A	PFAM von Willebrand factor type A	S
B2IU51	Npun_F0885	Npun_F0885	11.6607	11.5796	11.4702	11.7352	11.6921	11.65	0.946849	0.0395603	0.122263	2.02371	DUF3038 domain-containing protein	Protein of unknown function (DUF3038)	S
B2IWG8	Npun_F2889	Npun_F2889	7.42909	7.5198	7.62219	7.59945	7.81875	7.5191	0.506385	0.167688	0.122075	1.15713	histidine kinase (EC 2.7.13.3)	Histidine kinase-, DNA gyrase B-, and HSP90-like ATPase	T
B2IWZ6	Npun_F6247	Npun_F6247	8.70844	8.69773	8.61808	8.83381	8.84359	8.71289	1.12991	0.0239837	0.122012	2.40261	Nucleotidyl transferase AbiEii/AbiGii toxin family protein	Nucleotidyl transferase AbiEii toxin, Type IV TA system	S
B2J281	Npun_R5135	Npun_R5135	12.8584	12.7854	12.774	12.8667	12.9919	12.9247	1.27558	0.0163219	0.121854	2.71945	Response regulator receiver modulated serine phosphatase with GAF sensor	Serine phosphatase RsbU regulator of sigma subunit	T
B2J5B8	Npun_R3891	Npun_R3891	8.16407	8.24743	8.22576	8.2485	8.44131	8.31223	0.916302	0.0424981	0.121596	1.96216	Radical SAM domain protein	protein conserved in bacteria (DUF2344)	C
B2IXC1	Npun_F1219	Npun_F1219	12.4429	12.2856	12.3027	12.4325	12.5164	12.4454	1.00958	0.0332359	0.121033	2.15148	Polypeptide-transport-associated domain protein, ShlB-type	Haemolysin secretion/activation protein ShlB/FhaC/HecB	U
B2J0Q1	Npun_R1583	Npun_R1583	10.0591	10.1076	10.3378	10.4438	10.1251	10.2983	0.407053	0.262589	0.120889	0.959385	Metal-binding protein	Metal-binding, possibly nucleic acid-binding protein	S
B2IYI6	Npun_F1365	Npun_F1365	10.2437	10.2901	10.3897	10.4399	10.4179	10.4254	1.29034	0.0158798	0.119888	2.75244	Aminotransferase, class V (EC 2.8.1.7)	PFAM Aminotransferase class-V	E
B2J4Q7	Npun_R0243	Npun_R0243	10.694	10.784	10.3392	10.7283	10.5282	10.9186	0.270728	0.565698	0.119287	0.67596	DUF3887 domain-containing protein	-	-
B2J2C1	Npun_R0010	Npun_R0010	8.00774	8.16352	8.03643	8.16637	8.2786	8.11835	0.813787	0.0568916	0.118543	1.75821	Haloacid dehalogenase-like hydrolase	Phosphoserine phosphatase	E
B2IXD2	groEL	Npun_F1230	16.3496	16.3891	16.2283	16.4143	16.4769	16.43	1.06949	0.028637	0.118089	2.27545	Chaperonin GroEL (EC 5.6.1.7) (60 kDa chaperonin) (Chaperonin-60) (Cpn60)	Prevents misfolding and promotes the refolding and proper assembly of unfolded polypeptides generated under stress conditions	O
B2IZ01	Npun_R4757	Npun_R4757	5.81437	5.59738	5.61411	6.01327	5.2551	6.11029	0.157863	0.821566	0.117601	0.421221	Phosphate ABC transporter, ATPase subunit	Part of the ABC transporter complex PstSACB involved in phosphate import. Responsible for energy coupling to the transport system	P
B2J4S7	Npun_R0264	Npun_R0264	6.04749	6.9907	6.57695	6.74655	6.49559	6.72564	0.154453	0.827159	0.117548	0.41309	Orc1-like AAA ATPase domain-containing protein	Nacht domain	T
B2J6B1	Npun_F2215	Npun_F2215	6.37006	6.49422	5.84798	6.26392	6.72871	6.07208	0.15854	0.820682	0.117483	0.42283	Oxidoreductase FAD/NAD(P)-binding domain protein (EC 1.5.1.34)	Oxidoreductase FAD-binding domain	C
B2ITV8	ccsA	Npun_F5955	10.0279	9.89102	10.0904	10.2028	10.0165	10.141	0.659033	0.0928906	0.117021	1.45538	Cytochrome c biogenesis protein CcsA	Required during biogenesis of c-type cytochromes (cytochrome c6 and cytochrome f) at the step of heme attachment	O
B2IWK3	Npun_R2926	Npun_R2926	8.16923	8.16548	8.25104	8.18235	8.26905	8.4819	0.549652	0.140516	0.115847	1.24206	Isopropylmalate/homocitrate/citramalate synthase	-	-
B2J4E0	Npun_F5309	Npun_F5309	7.84641	7.7909	7.95424	7.98411	8.0711	7.88371	0.733736	0.0723241	0.115791	1.60108	Serine/threonine protein kinase	PFAM Protein kinase	KLT
B2J8G4	prs	Npun_F2374	11.4091	11.38	11.3841	11.492	11.5268	11.501	2.94798	0.000436647	0.115541	8.34477	Ribose-phosphate pyrophosphokinase (RPPK) (EC 2.7.6.1) (5-phospho-D-ribosyl alpha-1-diphosphate synthase) (Phosphoribosyl diphosphate synthase) (Phosphoribosyl pyrophosphate synthase) (P-Rib-PP synthase) (PRPP synthase) (PRPPase)	Involved in the biosynthesis of the central metabolite phospho-alpha-D-ribosyl-1-pyrophosphate (PRPP) via the transfer of pyrophosphoryl group from ATP to 1-hydroxyl of ribose-5-phosphate (Rib-5-P)	F
B2J8T0	panB	Npun_R4193	9.56145	9.5927	9.64757	9.83289	9.63904	9.67529	0.826112	0.0544639	0.115167	1.78255	3-methyl-2-oxobutanoate hydroxymethyltransferase (EC 2.1.2.11) (Ketopantoate hydroxymethyltransferase) (KPHMT)	Catalyzes the reversible reaction in which hydroxymethyl group from 5,10-methylenetetrahydrofolate is transferred onto alpha-ketoisovalerate to form ketopantoate	H
B2IWU9	Npun_R4596	Npun_R4596	8.36539	8.12958	8.16625	8.30787	8.40803	8.28831	0.626707	0.104749	0.11433	1.39242	Serine/threonine protein kinase with TPR repeats	Serine Threonine protein kinase	KLT
B2IU40	asnS	Npun_R0874	12.1499	12.1835	12.1206	12.2661	12.26	12.269	2.46133	0.00138141	0.113723	6.1927	Asparagine--tRNA ligase (EC 6.1.1.22) (Asparaginyl-tRNA synthetase) (AsnRS)	PFAM tRNA synthetases class II (D, K and N)	J
B2J3G4	Npun_F0093	Npun_F0093	7.3107	7.25734	7.28111	7.31386	7.51961	7.35544	0.810121	0.0574389	0.113254	1.75098	Phospholipid/glycerol acyltransferase	PFAM Phospholipid glycerol acyltransferase	I
B2J4E1	Npun_R5310	Npun_R5310	9.96101	9.99384	9.78411	10.0391	10.0781	9.95896	0.692004	0.0825675	0.11241	1.51962	Putative sensor with HAMP domain protein	PFAM HAMP domain	T
B2J356	Npun_R5174	Npun_R5174	12.0195	12.0815	11.9689	12.2453	12.0316	12.1296	0.736755	0.0714276	0.112175	1.60698	MotA/TolQ/ExbB proton channel	PFAM MotA TolQ ExbB proton channel	U
B2IZJ8	Npun_R1421	Npun_R1421	9.59984	9.60903	9.67846	9.77625	9.66791	9.77925	1.19042	0.0205029	0.112028	2.53235	DOMON-like domain-containing protein	-	-
B2ITU3	Npun_R5940	Npun_R5940	9.51044	9.57601	9.57747	9.62949	9.66182	9.7055	1.62583	0.00749278	0.11096	3.5561	ABC transporter related	Carbohydrate ABC transporter ATP-binding protein, CUT1 family	G
Q9L4T2	sigA	Npun_F6374	12.4748	12.4026	12.49	12.5539	12.5592	12.5849	1.73829	0.00587712	0.110225	3.85218	RNA polymerase sigma factor SigA	Sigma factors are initiation factors that promote the attachment of RNA polymerase to specific initiation sites and are then released. This sigma factor is the primary sigma factor during exponential growth	K
[truncated: 2,243 more rows]
